# Supplementary material for: Psoriatic and rheumatoid arthritis joints differ in the composition of CD8+ tissue-resident memory T cell subsets
Source: Cell Rep. 2023 May 16;42(5):112514. doi: 10.1016/j.celrep.2023.112514 (PMC10790246; doi:10.1016/j.celrep.2023.112514)
Supplement: Table S1. Cell and VDJ recoveries, related to Figures 4–5 and S3–S6 — Cell recovery and VDJ recoveries for each of the 4 PsA patient synovial fluid CD8+ T cell samples after pre-processing and QC for scRNA-seq [file mmc2.xlsx]

## Sheet: Sheet1
	Patient	Cell recovery number after pre-processing and QC	Cell recovery with TCR sequences after pre-processing and QC
	Patient 1	4548	3872
	Patient 2	7093	6342
	Patient 3	7957	6092
	Patient 4	7146	6601
