# Supplementary material for: Psoriatic and rheumatoid arthritis joints differ in the composition of CD8+ tissue-resident memory T cell subsets
Source: Cell Rep. 2023 May 16;42(5):112514. doi: 10.1016/j.celrep.2023.112514 (PMC10790246; doi:10.1016/j.celrep.2023.112514)
Supplement: Table S2. DEGs for all clusters, related to Figures 4 and S3 — Differentially expressed genes list for all 18 synovial CD8+ T cell clusters identified in PsA patients by scRNA-seq [file mmc3.csv]

p_val	avg_log2FC	pct.1	pct.2	p_val_adj	cluster	gene
0	1.031467773	0.635	0.155	0	0	SELL
1.34E-178	0.47671747	0.811	0.57	2.22E-174	0	KLF2
3.91E-188	0.468846572	0.651	0.391	6.47E-184	0	TCF7
6.14E-123	0.447772846	0.904	0.794	1.02E-118	0	PABPC1
1.46E-253	0.430763343	0.409	0.156	2.42E-249	0	LEF1
0	0.426120125	0.378	0.106	0	0	CCR7
1.92E-189	0.412020201	0.337	0.135	3.17E-185	0	PASK
3.60E-110	0.381355412	0.764	0.614	5.96E-106	0	LDHB
1.70E-64	0.379168147	0.782	0.669	2.81E-60	0	JUNB
1.66E-247	0.359890175	1	0.999	2.75E-243	0	RPL13
3.49E-105	0.355775897	0.459	0.282	5.78E-101	0	NOSIP
7.87E-202	0.354918496	1	0.998	1.30E-197	0	RPS18
1.70E-109	0.351472869	0.944	0.876	2.82E-105	0	SARAF
1.30E-122	0.341466901	0.53	0.327	2.15E-118	0	FLT3LG
5.95E-180	0.318497194	0.998	0.994	9.85E-176	0	RPL36
2.62E-66	0.318018337	0.944	0.902	4.34E-62	0	IFITM1
3.43E-117	0.317275054	0.944	0.871	5.68E-113	0	EEF2
9.00E-164	0.307705892	1	0.999	1.49E-159	0	RPS8
1.52E-110	0.307616495	0.969	0.912	2.51E-106	0	RPL13A
1.93E-55	0.304987556	0.746	0.633	3.20E-51	0	LTB
5.81E-67	0.303577506	0.865	0.796	9.61E-63	0	FXYD5
2.54E-184	0.303016494	1	0.999	4.20E-180	0	RPL32
8.51E-165	0.290506132	1	1	1.41E-160	0	RPS12
2.80E-111	0.288250558	0.399	0.217	4.63E-107	0	NELL2
9.03E-98	0.287027047	0.49	0.308	1.49E-93	0	TMEM123
9.16E-121	0.286376899	0.999	0.99	1.52E-116	0	RPS2
5.25E-144	0.281825355	1	0.999	8.69E-140	0	RPL39
1.55E-118	0.277148252	1	0.999	2.56E-114	0	TPT1
1.36E-111	0.276002126	0.991	0.973	2.25E-107	0	RPL9
1.97E-85	0.273183065	0.963	0.914	3.25E-81	0	RPL4
2.30E-136	0.267614685	0.341	0.157	3.81E-132	0	S1PR1
3.28E-138	0.266077242	0.999	0.996	5.44E-134	0	RPS25
1.14E-133	0.264155885	1	0.998	1.88E-129	0	RPL18A
3.41E-94	0.2625477	0.492	0.31	5.64E-90	0	RIPOR2
3.44E-143	0.260580515	1	0.999	5.70E-139	0	RPS23
2.25E-78	0.259259597	0.974	0.955	3.72E-74	0	RPL36A
1.83E-86	0.257954569	0.988	0.966	3.04E-82	0	RPS16
6.01E-144	0.257651936	1	0.999	9.95E-140	0	RPL11
4.03E-96	0.255738487	0.99	0.968	6.67E-92	0	RACK1
2.25E-72	0.254977933	0.862	0.764	3.73E-68	0	EEF1G
1.47E-89	0.254531111	0.993	0.978	2.44E-85	0	RPS5
3.52E-107	0.254177845	1	0.995	5.83E-103	0	RPL29
7.39E-141	0.253202675	1	0.999	1.22E-136	0	RPL37
8.16E-94	0.247320018	0.995	0.975	1.35E-89	0	RPL5
3.94E-87	0.24694405	0.992	0.974	6.52E-83	0	RPS9
8.49E-138	0.245467579	1	1	1.41E-133	0	EEF1A1
1.06E-140	0.244614443	1	0.999	1.76E-136	0	RPS28
1.23E-100	0.243213121	1	0.994	2.04E-96	0	RPS13
1.37E-34	0.242561616	0.964	0.941	2.26E-30	0	FTH1
6.30E-61	0.239810093	0.484	0.337	1.04E-56	0	PIM1
1.85E-90	0.23739616	0.998	0.993	3.07E-86	0	RPS6
1.23E-98	0.231367557	0.998	0.993	2.04E-94	0	RPLP2
6.77E-147	0.228599312	0.191	0.06	1.12E-142	0	SESN3
1.51E-110	0.225716402	1	0.999	2.50E-106	0	RPL19
5.24E-61	0.223168373	0.964	0.918	8.68E-57	0	RPL38
2.48E-80	0.221554342	0.996	0.987	4.11E-76	0	RPL3
3.27E-69	0.219282585	0.424	0.272	5.41E-65	0	P2RY8
3.74E-59	0.218683919	0.24	0.129	6.19E-55	0	LINC02446
2.18E-134	0.217966841	1	1	3.61E-130	0	RPL41
2.88E-132	0.21779636	0.189	0.062	4.77E-128	0	MAL
4.15E-79	0.216392587	0.338	0.192	6.87E-75	0	CD55
1.31E-85	0.216214015	1	0.997	2.17E-81	0	RPS3A
7.60E-110	0.214262406	1	0.999	1.26E-105	0	RPL30
7.88E-128	0.214206896	1	1	1.30E-123	0	RPL28
2.32E-63	0.213344989	0.992	0.977	3.85E-59	0	RPLP0
1.89E-39	0.212734823	0.689	0.59	3.13E-35	0	SNHG6
3.72E-67	0.209450543	0.986	0.969	6.17E-63	0	RPL10A
8.60E-48	0.208247149	0.915	0.84	1.42E-43	0	EEF1B2
3.97E-46	0.206571731	0.877	0.793	6.57E-42	0	RPL7
2.19E-87	0.206465261	1	0.999	3.62E-83	0	RPL34
2.89E-59	0.205843465	0.976	0.942	4.78E-55	0	RPL22
1.64E-65	0.205350597	0.992	0.978	2.71E-61	0	RPSA
6.18E-101	0.205250135	0.218	0.091	1.02E-96	0	SOCS3
3.57E-38	0.202131755	0.996	0.993	5.91E-34	0	TMSB10
4.74E-47	0.20161566	0.653	0.525	7.84E-43	0	GAS5
7.16E-80	0.201211493	0.998	0.997	1.19E-75	0	RPL18
6.19E-44	0.198606824	0.895	0.833	1.02E-39	0	TLE5
6.49E-88	0.196816046	1	0.998	1.07E-83	0	RPS14
1.53E-72	0.196812824	0.996	0.992	2.53E-68	0	RPL23A
2.68E-34	0.196773475	0.783	0.697	4.44E-30	0	PCED1B-AS1
2.60E-66	0.19590956	0.298	0.168	4.30E-62	0	MYC
2.75E-94	0.195806448	1	0.999	4.55E-90	0	RPS15
6.22E-103	0.19543871	1	1	1.03E-98	0	RPS27
2.49E-119	0.193594056	0.195	0.07	4.11E-115	0	ARMH1
1.24E-29	0.192641969	0.524	0.421	2.06E-25	0	CLDND1
2.82E-61	0.192555231	0.995	0.989	4.67E-57	0	RPL8
1.28E-60	0.191925032	0.379	0.242	2.12E-56	0	TRADD
1.17E-22	0.191474376	0.544	0.463	1.93E-18	0	ITGB1
1.78E-59	0.189126831	0.998	0.995	2.94E-55	0	RPL12
6.86E-43	0.186156075	0.719	0.601	1.13E-38	0	NOP53
1.21E-49	0.185836685	0.276	0.166	2.00E-45	0	AQP3
9.99E-57	0.185444247	0.991	0.976	1.65E-52	0	RPL24
2.03E-41	0.185414243	0.642	0.518	3.36E-37	0	EIF3E
2.25E-65	0.183712684	0.999	0.999	3.72E-61	0	RPS21
2.86E-38	0.180848608	0.888	0.821	4.73E-34	0	NPM1
1.23E-35	0.179126408	0.859	0.781	2.03E-31	0	RPL27A
1.33E-47	0.177608536	0.424	0.295	2.20E-43	0	CDKN2D
8.94E-54	0.177377978	0.325	0.204	1.48E-49	0	PIM3
9.92E-67	0.176976465	0.693	0.485	1.64E-62	0	IL7R
2.13E-89	0.176221607	1	1	3.53E-85	0	RPS15A
1.45E-35	0.176214635	0.698	0.591	2.41E-31	0	SNHG29
3.20E-52	0.17356061	0.994	0.992	5.30E-48	0	RPL21
1.29E-13	0.17185765	0.429	0.37	2.13E-09	0	RPS4Y1
1.52E-30	0.170348263	0.433	0.334	2.52E-26	0	CD5
5.77E-51	0.170134499	0.999	0.998	9.55E-47	0	RPS4X
3.23E-67	0.168113695	1	0.999	5.34E-63	0	RPS3
6.61E-55	0.164582858	0.999	0.996	1.09E-50	0	RPL14
1.41E-28	0.163892844	0.695	0.608	2.34E-24	0	GSTK1
7.25E-61	0.163139426	0.238	0.128	1.20E-56	0	BIRC3
4.75E-40	0.162663287	0.386	0.274	7.86E-36	0	ADD3
2.87E-27	0.161875189	0.894	0.836	4.74E-23	0	ZFP36L2
5.57E-56	0.160803565	1	1	9.23E-52	0	RPLP1
1.32E-34	0.159334399	0.515	0.402	2.18E-30	0	SNHG8
4.23E-31	0.158179	0.382	0.282	7.01E-27	0	SLC2A3
4.03E-39	0.157118616	0.355	0.245	6.67E-35	0	PIM2
3.36E-44	0.157079332	0.263	0.161	5.56E-40	0	YBX3
1.30E-58	0.156862982	0.999	0.998	2.15E-54	0	FAU
1.32E-47	0.156758823	0.272	0.165	2.19E-43	0	BCL3
1.40E-27	0.15672614	0.624	0.531	2.32E-23	0	CNN2
1.41E-53	0.156691679	1	0.997	2.34E-49	0	RPL7A
2.15E-42	0.156343518	0.999	0.998	3.56E-38	0	RPS29
4.82E-27	0.155087725	0.695	0.601	7.97E-23	0	LEPROTL1
3.18E-52	0.15443282	0.283	0.169	5.27E-48	0	RASGRP2
1.23E-37	0.153055487	0.328	0.224	2.03E-33	0	TPST2
2.30E-34	0.152785056	0.413	0.304	3.80E-30	0	PRKCB
3.60E-57	0.152377082	1	1	5.96E-53	0	RPL10
2.63E-45	0.152075255	0.999	0.996	4.35E-41	0	RPL35A
2.19E-48	0.151033461	0.229	0.131	3.62E-44	0	SH3BP5
2.59E-53	0.149753891	1	0.998	4.29E-49	0	RPS7
1.95E-30	0.149427229	0.928	0.868	3.23E-26	0	RPL31
7.00E-40	0.148904012	0.997	0.991	1.16E-35	0	RPL17
5.46E-40	0.148794889	0.336	0.226	9.04E-36	0	RASA3
4.85E-22	0.148784091	0.748	0.665	8.03E-18	0	CD8B
7.44E-28	0.148706291	0.639	0.538	1.23E-23	0	NME2
1.64E-27	0.147795687	0.39	0.294	2.72E-23	0	ARID5B
2.51E-37	0.145667521	0.99	0.974	4.16E-33	0	RPL35
1.32E-27	0.145440497	1	1	2.18E-23	0	RPS26
2.39E-58	0.145367034	0.18	0.088	3.96E-54	0	NPDC1
1.29E-35	0.144506359	0.325	0.225	2.13E-31	0	PLSCR3
1.16E-25	0.144387984	0.881	0.817	1.92E-21	0	RPS11
1.08E-39	0.142020765	0.331	0.223	1.78E-35	0	DGKA
2.25E-24	0.140683527	0.7	0.617	3.72E-20	0	RPS17
1.14E-22	0.140184825	0.724	0.641	1.90E-18	0	RPS20
6.55E-30	0.140121549	0.316	0.224	1.08E-25	0	CORO1B
8.23E-25	0.139945633	0.606	0.512	1.36E-20	0	ZFAS1
1.35E-52	0.139655098	0.225	0.123	2.23E-48	0	ICAM2
5.61E-34	0.138417763	0.316	0.218	9.29E-30	0	CDC25B
4.64E-30	0.138211355	0.408	0.306	7.68E-26	0	RNASET2
1.02E-37	0.135753854	0.313	0.21	1.69E-33	0	SFXN1
1.70E-50	0.135474217	0.167	0.083	2.82E-46	0	AIF1
3.13E-27	0.135442189	0.942	0.92	5.19E-23	0	RPL27
5.97E-26	0.135391879	0.542	0.444	9.88E-22	0	SERP1
5.11E-41	0.134969461	0.298	0.192	8.46E-37	0	SORL1
1.24E-18	0.134017809	0.558	0.481	2.05E-14	0	LAT
4.55E-31	0.132891916	0.409	0.304	7.54E-27	0	MGAT4A
1.77E-16	0.131788079	0.921	0.902	2.93E-12	0	FTL
2.50E-31	0.130879212	0.998	0.995	4.14E-27	0	RPL6
4.55E-51	0.128896775	0.214	0.116	7.53E-47	0	LDLRAP1
5.18E-89	0.127141417	0.115	0.035	8.58E-85	0	BEX3
3.03E-16	0.124851617	0.772	0.701	5.01E-12	0	LIMD2
3.74E-20	0.124481497	0.641	0.557	6.19E-16	0	SF1
3.28E-31	0.124441961	0.989	0.978	5.43E-27	0	NACA
4.27E-23	0.123757359	0.943	0.903	7.06E-19	0	PFDN5
1.76E-20	0.123724082	0.468	0.387	2.92E-16	0	PRMT2
5.74E-27	0.123003166	0.992	0.984	9.51E-23	0	RPL37A
6.39E-48	0.121817363	0.187	0.099	1.06E-43	0	BEX2
6.87E-36	0.121547745	1	0.999	1.14E-31	0	RPS19
3.02E-17	0.121532758	0.507	0.43	4.99E-13	0	SAMHD1
6.40E-17	0.12137305	0.506	0.433	1.06E-12	0	RGS10
1.85E-34	0.121215649	0.226	0.141	3.07E-30	0	TESPA1
4.09E-23	0.120592525	0.356	0.27	6.77E-19	0	S1PR4
1.02E-18	0.120081787	0.537	0.453	1.69E-14	0	EIF4B
1.05E-23	0.119991286	0.376	0.288	1.73E-19	0	ARID5A
1.41E-27	0.119721922	0.39	0.292	2.33E-23	0	PRDX2
6.71E-19	0.119362687	0.554	0.473	1.11E-14	0	EIF5A
6.36E-16	0.119071737	0.761	0.704	1.05E-11	0	SLC25A6
1.07E-21	0.118820091	0.462	0.375	1.78E-17	0	ATP5PD
4.68E-28	0.117856472	0.992	0.989	7.74E-24	0	RPL15
4.61E-20	0.11737868	0.903	0.855	7.62E-16	0	COX7C
6.75E-21	0.117105972	0.512	0.423	1.12E-16	0	EIF3L
3.25E-23	0.116233281	0.299	0.219	5.39E-19	0	KLF3
2.25E-20	0.116137345	0.923	0.889	3.73E-16	0	BTF3
2.57E-10	0.114967247	0.476	0.411	4.25E-06	0	FOS
1.88E-16	0.114914908	0.677	0.609	3.11E-12	0	GPSM3
5.81E-28	0.113547357	0.256	0.174	9.62E-24	0	PXN
7.55E-22	0.11248762	0.391	0.303	1.25E-17	0	RHOH
8.85E-15	0.111830751	0.832	0.77	1.47E-10	0	EMP3
1.34E-33	0.111570322	0.999	1	2.21E-29	0	RPS27A
2.72E-13	0.11147394	0.442	0.378	4.50E-09	0	CD6
9.95E-32	0.110853378	0.237	0.152	1.65E-27	0	ESYT2
9.93E-24	0.110358487	0.277	0.198	1.64E-19	0	HMGA1
7.89E-21	0.109976332	0.454	0.366	1.31E-16	0	PEBP1
4.44E-35	0.109501349	1	0.999	7.35E-31	0	RPL26
3.20E-18	0.109186709	0.789	0.721	5.29E-14	0	SNRPD2
4.63E-22	0.107405879	0.982	0.972	7.66E-18	0	UBA52
2.13E-19	0.106687996	0.422	0.339	3.53E-15	0	NDFIP1
7.05E-17	0.106594441	0.422	0.347	1.17E-12	0	NSD3
1.73E-23	0.106266523	0.298	0.216	2.86E-19	0	PAG1
2.44E-13	0.105685546	0.665	0.591	4.04E-09	0	TNFAIP3
1.43E-14	0.105457986	0.863	0.812	2.36E-10	0	MIF
7.45E-19	0.104762145	0.402	0.322	1.23E-14	0	RSL1D1
4.34E-14	0.104553602	0.71	0.638	7.18E-10	0	EIF3F
2.37E-29	0.104359774	0.252	0.168	3.92E-25	0	NSMCE1
6.48E-20	0.104183299	0.436	0.351	1.07E-15	0	R3HDM4
2.59E-21	0.104130555	0.504	0.406	4.28E-17	0	MCUB
7.61E-22	0.103930313	0.298	0.219	1.26E-17	0	RCAN3
8.23E-19	0.103730043	0.612	0.527	1.36E-14	0	ANP32B
1.12E-15	0.10220356	0.389	0.32	1.85E-11	0	CYLD
8.10E-21	0.102080426	0.342	0.26	1.34E-16	0	ALKBH7
9.36E-21	0.101783889	0.219	0.153	1.55E-16	0	SOD2
2.98E-21	0.101668551	0.285	0.209	4.93E-17	0	AC008105.3
1.37E-19	0.10139514	0.419	0.332	2.27E-15	0	ITK
7.79E-13	0.101360057	0.332	0.274	1.29E-08	0	AL138963.4
3.58E-43	0.101184316	0.138	0.067	5.93E-39	0	SERINC5
3.11E-30	0.10115124	0.134	0.074	5.14E-26	0	PLAC8
3.00E-17	0.101069606	0.719	0.637	4.97E-13	0	RPL23
4.69E-09	-0.100088656	0.78	0.794	7.77E-05	0	SRP14
1.05E-11	-0.100817182	0.273	0.332	1.73E-07	0	SYNE1
2.18E-08	-0.102362399	0.355	0.399	0.000361576	0	IFI16
1.87E-10	-0.102750284	0.31	0.362	3.10E-06	0	DHRS7
2.33E-09	-0.102986722	0.18	0.224	3.85E-05	0	RBPJ
1.32E-11	-0.103452787	0.248	0.303	2.19E-07	0	ZBTB38
2.08E-06	-0.103461995	0.599	0.623	0.034352085	0	KLRK1
3.83E-10	-0.104063301	0.231	0.281	6.34E-06	0	CCDC167
4.33E-09	-0.104270087	0.386	0.432	7.17E-05	0	TC2N
5.55E-12	-0.104454178	0.164	0.215	9.19E-08	0	ITGAE
3.13E-09	-0.104745676	0.451	0.495	5.18E-05	0	EMB
7.60E-07	-0.104768682	0.86	0.86	0.012577473	0	MYL12A
1.20E-08	-0.105613732	0.463	0.498	0.000198201	0	PARK7
1.90E-06	-0.10641888	0.363	0.403	0.031496243	0	TRBC1
9.47E-09	-0.106442769	0.729	0.739	0.000156733	0	TPM3
8.85E-08	-0.107339468	0.916	0.914	0.001464283	0	IL32
1.13E-06	-0.108298332	0.715	0.716	0.018719218	0	EVL
2.13E-28	-0.10886722	0.048	0.114	3.53E-24	0	CCR5
6.99E-17	-0.109413278	0.07	0.123	1.16E-12	0	TRAV1-2
7.87E-08	-0.110914214	0.634	0.666	0.001303196	0	PLAAT4
4.27E-18	-0.111073137	0.132	0.197	7.07E-14	0	ZEB2
2.03E-10	-0.111678586	0.335	0.385	3.35E-06	0	BUB3
1.57E-09	-0.112189343	0.215	0.261	2.60E-05	0	BHLHE40
3.48E-10	-0.112641886	0.403	0.454	5.76E-06	0	PDCD4
1.66E-39	-0.114519019	1	1	2.75E-35	0	B2M
1.87E-14	-0.114621244	0.188	0.25	3.10E-10	0	SYTL3
3.80E-26	-0.115241036	0.081	0.154	6.29E-22	0	MAF
3.24E-11	-0.116315543	0.361	0.416	5.37E-07	0	CBLB
3.57E-13	-0.117800427	0.926	0.94	5.91E-09	0	MT-ND1
6.89E-17	-0.11807744	0.258	0.33	1.14E-12	0	APMAP
2.12E-16	-0.118479339	0.243	0.316	3.51E-12	0	AOAH
3.91E-16	-0.11982101	0.241	0.311	6.47E-12	0	MXD4
7.09E-14	-0.120326286	0.239	0.3	1.17E-09	0	CDK2AP2
3.17E-14	-0.122918647	0.156	0.213	5.24E-10	0	RGS1
1.53E-11	-0.123180666	0.369	0.421	2.54E-07	0	BLOC1S1
2.21E-23	-0.124044278	0.106	0.177	3.65E-19	0	APOBEC3H
3.96E-15	-0.124590937	0.232	0.297	6.56E-11	0	ERN1
1.50E-12	-0.126974809	0.477	0.53	2.48E-08	0	STK17A
5.93E-18	-0.127357847	0.246	0.322	9.82E-14	0	SH2D1A
3.58E-28	-0.127382676	0.089	0.166	5.93E-24	0	PDCD1
6.11E-13	-0.127429556	0.584	0.629	1.01E-08	0	WIPF1
1.67E-13	-0.129939	0.845	0.853	2.77E-09	0	IL2RG
1.43E-21	-0.129944615	0.255	0.34	2.38E-17	0	TMX4
5.75E-13	-0.130032293	0.19	0.246	9.52E-09	0	ITM2C
4.11E-15	-0.13073151	0.37	0.435	6.80E-11	0	RASAL3
5.80E-23	-0.131046337	0.097	0.166	9.61E-19	0	METRNL
1.23E-11	-0.13110289	0.493	0.542	2.03E-07	0	ZYX
1.09E-21	-0.131830333	0.06	0.117	1.80E-17	0	RHOB
4.03E-13	-0.132379324	0.369	0.423	6.67E-09	0	TLN1
4.07E-15	-0.13277709	0.803	0.822	6.73E-11	0	MYL12B
7.04E-13	-0.132819303	0.85	0.872	1.16E-08	0	CORO1A
1.44E-11	-0.133332719	0.768	0.783	2.39E-07	0	ETS1
1.25E-33	-0.13374464	0.052	0.127	2.07E-29	0	IKZF2
6.86E-15	-0.134372788	0.794	0.809	1.14E-10	0	ARPC2
1.22E-24	-0.137105802	0.162	0.244	2.02E-20	0	GYG1
3.68E-19	-0.137205235	0.238	0.311	6.08E-15	0	IFI27L2
2.80E-20	-0.138957448	0.208	0.285	4.64E-16	0	YWHAH
1.76E-14	-0.139503472	0.541	0.594	2.92E-10	0	HNRNPA3
1.51E-17	-0.139634277	0.377	0.451	2.51E-13	0	CD96
7.65E-11	-0.140935388	0.709	0.724	1.27E-06	0	UBB
4.36E-21	-0.141732427	0.207	0.284	7.21E-17	0	PTPN22
3.07E-15	-0.142821935	0.535	0.588	5.09E-11	0	CAP1
1.25E-20	-0.143320241	0.073	0.131	2.06E-16	0	IFNG
1.74E-23	-0.143328649	0.246	0.335	2.88E-19	0	PYHIN1
4.52E-19	-0.14383748	0.929	0.941	7.48E-15	0	PTPRC
2.71E-30	-0.144311465	0.151	0.244	4.49E-26	0	F2R
3.44E-09	-0.145489097	0.863	0.866	5.70E-05	0	S100A10
3.41E-15	-0.14959041	0.332	0.401	5.64E-11	0	LINC01871
2.23E-16	-0.149886086	0.29	0.36	3.70E-12	0	ID2
9.74E-34	-0.149924234	0.107	0.198	1.61E-29	0	SYTL2
5.85E-25	-0.150300283	0.164	0.246	9.69E-21	0	JAML
3.00E-20	-0.151909069	0.374	0.453	4.97E-16	0	ARHGAP9
1.68E-28	-0.15457507	0.172	0.263	2.78E-24	0	APOBEC3C
1.22E-17	-0.155475093	0.49	0.551	2.02E-13	0	IQGAP1
2.04E-19	-0.155705214	0.451	0.524	3.38E-15	0	CD53
3.39E-17	-0.160003297	0.429	0.497	5.61E-13	0	CKLF
5.78E-18	-0.160159961	0.198	0.266	9.56E-14	0	LGALS3
4.83E-36	-0.163369878	0.04	0.115	7.99E-32	0	XCL2
1.61E-16	-0.16343954	0.653	0.7	2.66E-12	0	CXCR4
5.48E-18	-0.163640624	0.838	0.867	9.07E-14	0	MT-ND4
3.38E-24	-0.164078172	0.957	0.971	5.59E-20	0	MT-ND4L
6.39E-29	-0.166139681	0.26	0.357	1.06E-24	0	EFHD2
3.79E-26	-0.166226562	0.959	0.962	6.27E-22	0	ATP5F1E
4.99E-36	-0.166747496	0.129	0.228	8.26E-32	0	RHOC
1.89E-17	-0.170774271	0.228	0.301	3.13E-13	0	CMC1
8.76E-23	-0.17234556	0.363	0.441	1.45E-18	0	CTSD
1.42E-32	-0.172996008	0.208	0.311	2.36E-28	0	MATK
1.14E-32	-0.174987193	0.992	0.995	1.89E-28	0	MT-CO3
8.47E-23	-0.175269408	0.257	0.342	1.40E-18	0	PRDM1
3.72E-29	-0.175272771	0.089	0.168	6.16E-25	0	KLRD1
8.99E-27	-0.175648646	0.591	0.664	1.49E-22	0	SEPTIN7
2.91E-20	-0.176884494	0.389	0.463	4.82E-16	0	ANXA5
2.91E-28	-0.179005046	0.115	0.196	4.82E-24	0	HLA-DQA2
2.11E-31	-0.184257254	0.291	0.395	3.50E-27	0	IKZF3
5.44E-20	-0.184278761	0.381	0.454	9.01E-16	0	ADGRE5
5.57E-32	-0.184796966	0.945	0.957	9.23E-28	0	MT-ATP6
4.65E-27	-0.185939342	0.39	0.48	7.70E-23	0	PARP8
1.22E-40	-0.186402055	0.066	0.157	2.01E-36	0	CCL4L2
8.00E-21	-0.186462115	0.863	0.875	1.32E-16	0	HMGB1
1.62E-10	-0.187014574	0.293	0.338	2.68E-06	0	IFITM3
4.22E-26	-0.187198156	0.756	0.789	6.99E-22	0	RHOA
6.12E-23	-0.190484602	0.172	0.248	1.01E-18	0	HLA-DQB1
2.43E-27	-0.193135734	0.297	0.393	4.02E-23	0	GBP5
3.42E-15	-0.193172511	0.834	0.855	5.67E-11	0	TXNIP
2.61E-11	-0.193254854	0.999	0.997	4.31E-07	0	ACTB
1.29E-27	-0.195094988	0.18	0.266	2.13E-23	0	HLA-DMA
3.75E-47	-0.196065028	0.128	0.245	6.20E-43	0	TOX
5.98E-26	-0.197362155	0.784	0.813	9.90E-22	0	CD8A
4.25E-29	-0.197962491	0.978	0.982	7.04E-25	0	SH3BGRL3
4.84E-23	-0.199162194	0.982	0.985	8.02E-19	0	PFN1
4.10E-17	-0.199829898	0.398	0.461	6.79E-13	0	ITM2A
6.49E-33	-0.204145178	0.311	0.416	1.07E-28	0	APOBEC3G
2.00E-31	-0.205339161	0.17	0.263	3.30E-27	0	PTMS
1.51E-35	-0.205836866	0.319	0.431	2.51E-31	0	C12orf75
3.09E-40	-0.209207742	0.534	0.645	5.12E-36	0	CD81
2.69E-28	-0.209567982	0.677	0.725	4.45E-24	0	LCP1
1.15E-36	-0.211454796	0.779	0.838	1.90E-32	0	CD99
2.59E-28	-0.211513425	0.141	0.225	4.28E-24	0	HLA-DQA1
9.03E-42	-0.214102729	0.118	0.224	1.49E-37	0	HOPX
2.42E-21	-0.21587043	0.965	0.968	4.01E-17	0	GAPDH
5.13E-59	-0.21739029	0.041	0.148	8.50E-55	0	CEBPD
6.15E-26	-0.221062067	0.719	0.757	1.02E-21	0	MT-ND6
5.16E-32	-0.222618198	0.581	0.656	8.55E-28	0	ITGB2
4.22E-13	-0.227926924	0.462	0.51	6.98E-09	0	HMGB2
1.01E-17	-0.228018775	0.92	0.913	1.68E-13	0	S100A6
1.17E-44	-0.228480023	0.365	0.49	1.93E-40	0	ACTN4
1.14E-36	-0.230162162	0.465	0.561	1.88E-32	0	CLEC2B
3.77E-51	-0.23075974	0.16	0.289	6.25E-47	0	KLRG1
5.38E-40	-0.233263246	0.26	0.375	8.91E-36	0	LYST
2.00E-35	-0.236301412	0.728	0.769	3.31E-31	0	CLIC1
1.01E-26	-0.237387951	0.694	0.73	1.67E-22	0	CD2
9.50E-44	-0.238391456	0.284	0.405	1.57E-39	0	CTSC
1.93E-61	-0.239272041	0.997	0.999	3.20E-57	0	MT-CO2
1.28E-20	-0.240678445	0.268	0.342	2.11E-16	0	LAG3
3.47E-46	-0.243974642	0.075	0.177	5.75E-42	0	NCR3
3.52E-74	-0.245504046	0.04	0.167	5.82E-70	0	CXCR6
3.99E-45	-0.249030108	0.941	0.957	6.60E-41	0	CFL1
5.53E-80	-0.253011426	0.997	0.998	9.15E-76	0	MT-CO1
4.35E-53	-0.254676537	0.976	0.986	7.20E-49	0	MT-ATP8
2.08E-29	-0.262938157	0.654	0.719	3.45E-25	0	KLF6
5.10E-30	-0.265883896	0.454	0.536	8.44E-26	0	HLA-DPB1
6.21E-50	-0.272428454	0.293	0.421	1.03E-45	0	CD63
1.35E-56	-0.272528948	0.931	0.945	2.24E-52	0	UBC
1.57E-60	-0.284329117	0.914	0.932	2.59E-56	0	MYL6
4.41E-59	-0.286848626	0.811	0.858	7.30E-55	0	LSP1
4.46E-53	-0.289060188	0.925	0.958	7.38E-49	0	MT-ND5
1.76E-06	-0.293339238	0.289	0.322	0.029077878	0	TUBA1B
1.88E-74	-0.295890183	0.986	0.992	3.12E-70	0	MT-CYB
3.43E-53	-0.299987514	0.976	0.984	5.68E-49	0	MT-ND3
1.10E-54	-0.30102052	0.84	0.889	1.82E-50	0	MT-ND2
9.08E-15	-0.304643438	0.125	0.178	1.50E-10	0	STMN1
2.46E-47	-0.310653033	0.609	0.746	4.07E-43	0	GZMK
1.21E-73	-0.31801876	0.736	0.834	2.00E-69	0	SRGN
1.04E-38	-0.337565137	0.431	0.524	1.72E-34	0	HLA-DPA1
3.73E-82	-0.349324257	0.778	0.867	6.17E-78	0	HCST
5.24E-91	-0.381098216	0.609	0.78	8.68E-87	0	CST7
2.49E-60	-0.396922616	0.454	0.578	4.13E-56	0	ALOX5AP
7.32E-76	-0.427614156	0.154	0.319	1.21E-71	0	CCL4
1.40E-45	-0.434234635	0.341	0.462	2.32E-41	0	LGALS1
1.79E-61	-0.437774659	0.782	0.858	2.96E-57	0	S100A4
6.28E-125	-0.468062015	0.265	0.482	1.04E-120	0	PRF1
1.19E-57	-0.494280213	0.36	0.483	1.98E-53	0	HLA-DRB1
7.84E-64	-0.498960141	0.225	0.365	1.30E-59	0	HLA-DRA
1.84E-129	-0.511025377	0.534	0.717	3.05E-125	0	CTSW
4.28E-97	-0.540163239	0.082	0.252	7.09E-93	0	GZMB
3.33E-124	-0.554940029	0.16	0.383	5.52E-120	0	GZMH
5.06E-56	-0.574663758	0.343	0.462	8.38E-52	0	HLA-DRB5
1.56E-78	-0.639574547	0.812	0.874	2.57E-74	0	CD74
6.39E-175	-0.656442078	0.605	0.826	1.06E-170	0	NKG7
7.79E-199	-0.678496931	0.764	0.922	1.29E-194	0	CCL5
4.09E-218	-0.758069618	0.466	0.741	6.77E-214	0	GZMA
6.71E-128	-1.06972415	0.12	0.319	1.11E-123	0	KLRB1
3.89E-47	0.598168415	0.12	0.051	6.43E-43	1	TRBV11-2
2.08E-20	0.571291908	0.942	0.943	3.45E-16	1	FTH1
1.96E-147	0.488851798	0.915	0.745	3.24E-143	1	CST7
9.17E-81	0.432034251	0.911	0.79	1.52E-76	1	NKG7
1.91E-109	0.428499146	0.909	0.712	3.17E-105	1	GZMK
1.14E-62	0.368318724	0.938	0.86	1.89E-58	1	CD74
5.91E-89	0.368093126	0.765	0.615	9.79E-85	1	FYN
2.12E-82	0.349937143	0.678	0.493	3.51E-78	1	DUSP2
5.58E-73	0.344102077	0.654	0.5	9.24E-69	1	PIK3R1
1.35E-23	0.330372838	0.124	0.071	2.23E-19	1	TRAV8-2
2.88E-67	0.323264924	0.439	0.278	4.78E-63	1	CMC1
7.60E-62	0.307540627	0.984	0.896	1.26E-57	1	CCL5
2.04E-30	0.303272222	0.575	0.458	3.38E-26	1	HLA-DRB1
1.19E-71	0.302663554	0.513	0.346	1.96E-67	1	LYST
2.67E-26	0.263546527	0.551	0.439	4.42E-22	1	HLA-DRB5
8.01E-36	0.250820781	0.636	0.501	1.33E-31	1	HLA-DPA1
1.48E-33	0.229096497	0.769	0.687	2.45E-29	1	CXCR4
2.08E-37	0.226283653	0.653	0.514	3.44E-33	1	HLA-DPB1
9.12E-27	0.224449512	0.393	0.291	1.51E-22	1	CCL4
1.59E-15	0.220272421	0.42	0.342	2.63E-11	1	HLA-DRA
2.96E-41	0.214015268	0.247	0.149	4.89E-37	1	METRNL
1.16E-32	0.202199365	0.88	0.817	1.91E-28	1	SRGN
1.06E-11	0.199698301	0.648	0.603	1.76E-07	1	ZFP36
8.32E-39	0.191729922	0.345	0.233	1.38E-34	1	SYTL3
1.52E-31	0.191644359	0.608	0.498	2.52E-27	1	LITAF
5.79E-35	0.186064293	0.962	0.937	9.59E-31	1	PTPRC
4.50E-31	0.175900702	0.647	0.528	7.44E-27	1	CD27
1.10E-23	0.174417526	0.473	0.367	1.82E-19	1	RPS4Y1
2.66E-20	0.172230754	0.6	0.522	4.40E-16	1	DNAJB1
1.08E-20	0.170171894	0.447	0.349	1.78E-16	1	GZMH
8.63E-26	0.167454088	0.868	0.816	1.43E-21	1	OAZ1
1.99E-32	0.165691806	0.999	0.998	3.30E-28	1	RPS29
2.10E-23	0.160174367	0.59	0.5	3.47E-19	1	PPP2R5C
5.37E-19	0.150372051	0.62	0.537	8.89E-15	1	GZMM
1.70E-31	0.145591692	0.276	0.181	2.82E-27	1	ZEB2
3.08E-20	0.145418027	0.403	0.317	5.10E-16	1	PYHIN1
9.94E-14	0.144820937	0.492	0.426	1.65E-09	1	CLDND1
5.19E-42	0.143073221	1	1	8.60E-38	1	RPS15A
3.14E-39	0.14258133	1	1	5.19E-35	1	RPS27
2.30E-15	0.141046138	0.468	0.399	3.80E-11	1	AKNA
1.01E-27	0.14044197	1	1	1.67E-23	1	RPS26
9.03E-23	0.137904062	0.393	0.299	1.49E-18	1	AOAH
7.76E-16	0.137743395	0.845	0.807	1.28E-11	1	CD8A
2.85E-17	0.13731226	0.701	0.625	4.72E-13	1	CD81
1.38E-22	0.136655066	0.359	0.266	2.28E-18	1	TIGIT
7.53E-20	0.133714642	0.374	0.29	1.25E-15	1	RUNX3
3.90E-29	0.133208748	0.244	0.159	6.45E-25	1	GGA2
1.64E-19	0.13312567	0.935	0.91	2.72E-15	1	CYBA
7.46E-20	0.13241827	0.476	0.391	1.23E-15	1	PRKCH
2.95E-14	0.131725683	0.535	0.469	4.89E-10	1	SMCHD1
1.81E-17	0.131073953	0.21	0.148	3.00E-13	1	CREM
3.00E-21	0.129545123	0.324	0.239	4.97E-17	1	TENT5C
7.37E-13	0.129418754	0.895	0.879	1.22E-08	1	BTG1
6.59E-19	0.126171198	0.397	0.314	1.09E-14	1	APMAP
1.76E-11	0.125840784	0.416	0.36	2.91E-07	1	SH2D2A
9.86E-12	0.125345517	0.803	0.78	1.63E-07	1	ETS1
2.25E-11	0.123736111	0.513	0.448	3.73E-07	1	ITM2A
8.66E-12	0.122988278	0.715	0.657	1.43E-07	1	PLAAT4
6.15E-17	0.122326807	0.385	0.306	1.02E-12	1	SH2D1A
2.63E-12	0.121722844	0.893	0.882	4.36E-08	1	SARAF
1.14E-12	0.119837756	0.499	0.438	1.89E-08	1	ARHGAP9
4.96E-12	0.118291323	0.456	0.391	8.20E-08	1	FCMR
1.29E-13	0.118113684	0.356	0.291	2.14E-09	1	ZBTB38
1.65E-21	0.117310468	0.245	0.17	2.72E-17	1	CEMIP2
1.83E-20	0.115467939	0.999	0.998	3.03E-16	1	MT-CO1
2.59E-11	0.115298054	0.31	0.251	4.29E-07	1	HLA-DMA
2.04E-11	0.114608149	1	0.999	3.38E-07	1	MALAT1
1.01E-11	0.114327956	0.671	0.619	1.66E-07	1	WIPF1
2.41E-16	0.1140522	0.47	0.389	3.99E-12	1	LYAR
1.68E-14	0.113897897	0.441	0.366	2.79E-10	1	RBM38
7.33E-13	0.113286536	0.25	0.193	1.21E-08	1	SLA2
2.32E-15	0.112328821	0.395	0.318	3.83E-11	1	SYNE1
2.68E-30	0.110507247	0.181	0.105	4.43E-26	1	C1orf21
1.13E-10	0.108115277	0.383	0.325	1.87E-06	1	PDE3B
2.97E-18	0.107358686	0.226	0.159	4.91E-14	1	EOMES
3.92E-14	0.107110496	0.454	0.378	6.48E-10	1	SAMD3
1.07E-06	0.106546443	0.637	0.593	0.017698	1	KLF2
2.72E-09	0.104920513	0.435	0.381	4.50E-05	1	SAT1
1.52E-06	0.104755841	0.251	0.212	0.025180759	1	HLA-DQA1
1.86E-08	0.103159882	0.809	0.788	0.000308059	1	RPL27A
4.09E-20	0.10287514	0.212	0.144	6.77E-16	1	PLEK
6.87E-13	0.102478874	0.335	0.269	1.14E-08	1	KLRG1
6.84E-09	0.102376937	0.793	0.775	0.000113178	1	YWHAB
5.88E-14	0.101764949	0.803	0.701	9.73E-10	1	GZMA
2.85E-12	0.10167137	0.366	0.299	4.71E-08	1	ARID5B
1.24E-12	0.101612537	0.213	0.16	2.05E-08	1	TSPYL2
3.75E-10	-0.101173124	0.443	0.503	6.21E-06	1	FAM107B
2.96E-12	-0.101364996	0.351	0.422	4.91E-08	1	VAMP8
3.52E-14	-0.102707124	0.123	0.182	5.82E-10	1	BCL3
4.20E-13	-0.102801176	0.329	0.405	6.96E-09	1	PRDX1
2.22E-10	-0.102950861	0.386	0.449	3.68E-06	1	CD96
5.43E-15	-0.103337846	0.131	0.194	8.99E-11	1	ATF7IP2
7.58E-11	-0.103683741	0.41	0.472	1.25E-06	1	ACTR3
4.15E-09	-0.103791286	0.54	0.597	6.87E-05	1	SPOCK2
1.76E-10	-0.105242157	0.756	0.801	2.92E-06	1	HSPA8
6.78E-12	-0.105315513	0.462	0.532	1.12E-07	1	LCP2
1.49E-23	-0.106066233	0.054	0.121	2.47E-19	1	TNFRSF25
3.25E-09	-0.106132105	0.219	0.271	5.37E-05	1	DUT
2.18E-16	-0.106634213	0.167	0.238	3.61E-12	1	OXNAD1
1.24E-08	-0.107011949	0.331	0.387	0.000205937	1	GBP5
9.49E-10	-0.107030327	0.767	0.807	1.57E-05	1	LAPTM5
5.35E-14	-0.108337565	0.164	0.228	8.86E-10	1	CTSA
1.21E-09	-0.10872031	0.574	0.627	2.01E-05	1	PGK1
1.19E-13	-0.110121773	0.198	0.263	1.97E-09	1	PIM2
5.86E-11	-0.110250567	0.143	0.195	9.71E-07	1	TOB1
1.71E-10	-0.110273053	0.94	0.946	2.83E-06	1	RPL22
2.47E-09	-0.110826394	0.879	0.906	4.08E-05	1	PPIA
8.79E-13	-0.110989113	0.424	0.498	1.45E-08	1	GTF3A
2.23E-11	-0.111788885	1	0.999	3.69E-07	1	RPL32
3.02E-17	-0.112196341	0.206	0.284	4.99E-13	1	YWHAH
2.80E-20	-0.112458715	0.113	0.186	4.63E-16	1	TMEM14C
3.00E-13	-0.113545262	0.181	0.244	4.97E-09	1	NELL2
2.45E-10	-0.113548456	0.98	0.981	4.05E-06	1	SH3BGRL3
4.73E-15	-0.113865399	0.302	0.379	7.83E-11	1	ABRACL
4.87E-16	-0.114896485	0.163	0.232	8.06E-12	1	PAG1
5.52E-18	-0.118375074	0.129	0.199	9.14E-14	1	CD82
5.65E-15	-0.119198485	0.845	0.875	9.35E-11	1	ITM2B
6.35E-14	-0.12400675	0.103	0.158	1.05E-09	1	CXCR6
2.75E-12	-0.124345288	0.454	0.517	4.55E-08	1	PKM
5.83E-17	-0.127507412	0.183	0.255	9.66E-13	1	FKBP11
2.59E-15	-0.12788098	0.104	0.165	4.29E-11	1	KLRD1
1.06E-09	-0.127993485	0.692	0.73	1.75E-05	1	CD2
4.27E-11	-0.128658443	0.484	0.542	7.07E-07	1	ANXA2
2.95E-15	-0.128848311	0.232	0.303	4.88E-11	1	AL133415.1
9.93E-15	-0.129838896	0.39	0.462	1.64E-10	1	CAST
2.80E-13	-0.130249728	0.473	0.543	4.64E-09	1	ZYX
1.80E-14	-0.130758064	0.757	0.809	2.98E-10	1	FXYD5
2.26E-14	-0.130865317	0.589	0.665	3.75E-10	1	LY6E
1.13E-11	-0.131190363	0.529	0.59	1.87E-07	1	TPI1
2.98E-14	-0.13206264	0.564	0.623	4.93E-10	1	GSTK1
1.41E-10	-0.132963284	0.589	0.635	2.33E-06	1	LDHB
2.86E-10	-0.132978021	0.83	0.855	4.74E-06	1	TXNIP
4.48E-14	-0.133237546	0.387	0.457	7.42E-10	1	YWHAQ
5.12E-14	-0.136982888	0.778	0.821	8.47E-10	1	MIF
8.79E-12	-0.137194772	0.351	0.413	1.46E-07	1	CD63
3.49E-07	-0.138607271	0.283	0.33	0.005769283	1	ISG15
5.74E-18	-0.142751567	0.174	0.249	9.50E-14	1	RORA
1.09E-17	-0.145522906	0.188	0.263	1.80E-13	1	BHLHE40
1.46E-17	-0.145679196	1	0.999	2.41E-13	1	TPT1
2.89E-16	-0.146043323	0.429	0.499	4.79E-12	1	UBALD2
1.70E-15	-0.147246045	0.723	0.783	2.81E-11	1	EMP3
4.91E-20	-0.147355123	0.078	0.143	8.13E-16	1	CEBPD
1.61E-10	-0.147826073	0.787	0.818	2.66E-06	1	TAGLN2
4.73E-46	-0.148375392	0.016	0.104	7.84E-42	1	DPP4
5.26E-18	-0.150163356	0.721	0.784	8.71E-14	1	RAC2
1.62E-17	-0.152319931	0.705	0.771	2.68E-13	1	CLIC1
2.67E-28	-0.154691593	0.106	0.194	4.42E-24	1	PTGER2
8.30E-18	-0.158131567	0.065	0.122	1.37E-13	1	TRAV1-2
4.02E-24	-0.162907274	0.455	0.559	6.65E-20	1	NME2
1.28E-12	-0.163878526	0.629	0.674	2.11E-08	1	HSP90AB1
1.17E-17	-0.163986043	0.279	0.36	1.94E-13	1	ID2
2.79E-24	-0.164468559	1	1	4.61E-20	1	RPLP1
8.22E-25	-0.166904391	0.141	0.227	1.36E-20	1	RBPJ
4.63E-33	-0.171189324	0.095	0.191	7.66E-29	1	MYC
1.39E-18	-0.177299379	0.822	0.87	2.31E-14	1	S100A10
2.24E-39	-0.179816442	0.051	0.144	3.71E-35	1	TIMP1
3.21E-33	-0.189513013	0.204	0.316	5.32E-29	1	XBP1
2.66E-23	-0.190923713	0.517	0.6	4.41E-19	1	ENO1
4.02E-21	-0.191851817	0.328	0.417	6.66E-17	1	ZFP36L1
3.30E-17	-0.192835397	0.408	0.478	5.46E-13	1	ITGB1
4.93E-25	-0.1928673	0.406	0.498	8.15E-21	1	CKLF
1.31E-28	-0.194032113	0.993	0.993	2.16E-24	1	TMSB10
1.05E-18	-0.194060411	0.879	0.911	1.73E-14	1	ACTG1
6.96E-34	-0.197325656	0.225	0.339	1.15E-29	1	TMEM123
3.67E-30	-0.199145295	0.166	0.268	6.08E-26	1	LGALS3
1.47E-20	-0.200289759	0.974	0.979	2.44E-16	1	RPLP0
1.90E-25	-0.201331924	0.219	0.311	3.14E-21	1	NOSIP
1.80E-16	-0.203260053	0.657	0.718	2.98E-12	1	AHNAK
9.41E-34	-0.212591546	0.097	0.193	1.56E-29	1	LEF1
5.41E-31	-0.213226268	0.997	0.998	8.96E-27	1	ACTB
1.49E-30	-0.213801107	0.427	0.532	2.47E-26	1	PLP2
2.96E-20	-0.21709117	0.49	0.571	4.89E-16	1	ALOX5AP
9.91E-34	-0.225045858	0.062	0.149	1.64E-29	1	LINC02446
1.43E-52	-0.22626771	0.068	0.19	2.37E-48	1	AQP3
1.12E-29	-0.227399252	0.297	0.403	1.86E-25	1	LINC01871
9.43E-11	-0.242783856	0.308	0.365	1.56E-06	1	TUBB
9.96E-20	-0.246512111	0.26	0.341	1.65E-15	1	IFITM3
2.32E-65	-0.249797803	0.044	0.176	3.84E-61	1	CAPG
8.61E-49	-0.260934524	0.101	0.224	1.43E-44	1	HOPX
1.16E-45	-0.266910535	0.23	0.362	1.92E-41	1	FLT3LG
9.07E-49	-0.274882568	0.064	0.176	1.50E-44	1	NCR3
3.17E-53	-0.283423365	0.22	0.367	5.25E-49	1	PIM1
4.94E-43	-0.290686757	0.874	0.918	8.18E-39	1	IL32
1.08E-32	-0.290966916	0.309	0.429	1.79E-28	1	FOS
1.34E-30	-0.291760291	0.608	0.711	2.22E-26	1	ANXA1
3.97E-62	-0.294081215	0.778	0.869	6.57E-58	1	MYL12A
1.67E-21	-0.29430596	0.416	0.518	2.77E-17	1	IL7R
2.75E-57	-0.294535254	0.844	0.906	4.55E-53	1	CD52
7.65E-14	-0.320558026	0.258	0.325	1.27E-09	1	TUBA1B
6.14E-53	-0.326522782	0.552	0.685	1.02E-48	1	IFITM2
4.21E-52	-0.326545694	0.478	0.618	6.97E-48	1	S100A11
9.25E-27	-0.328060554	0.355	0.458	1.53E-22	1	LGALS1
2.40E-45	-0.333537668	0.072	0.185	3.97E-41	1	ZNF683
6.99E-45	-0.334829118	0.103	0.219	1.16E-40	1	SELL
6.50E-52	-0.388710505	0.875	0.91	1.08E-47	1	IFITM1
2.38E-82	-0.437276598	0.854	0.92	3.94E-78	1	S100A6
3.31E-94	-0.443841042	0.88	0.938	5.49E-90	1	VIM
5.23E-84	-0.455980538	0.449	0.621	8.65E-80	1	NFKBIA
2.42E-142	-0.73011505	0.733	0.862	4.01E-138	1	S100A4
2.06E-123	-0.892920882	0.482	0.663	3.41E-119	1	LTB
1.89E-69	-0.91004656	0.161	0.311	3.12E-65	1	KLRB1
0	2.296236721	0.977	0.228	0	2	KLRB1
0	1.527230682	0.926	0.466	0	2	IL7R
0	1.287950954	0.915	0.618	0	2	LTB
0	0.960949626	0.599	0.068	0	2	TRAV1-2
0	0.92650765	0.906	0.574	0	2	NFKBIA
0	0.824072564	0.557	0.126	0	2	NCR3
0	0.794241554	0.999	0.976	0	2	RPLP0
0	0.689485975	0.494	0.1	0	2	CEBPD
0	0.68589873	0.402	0.01	0	2	SLC4A10
0	0.669827236	0.249	0.01	0	2	TRBV6-4
1.81E-225	0.639447352	0.746	0.473	2.99E-221	2	DUSP1
0	0.603317309	0.563	0.21	0	2	RORA
0	0.59783324	1	1	0	2	RPLP1
1.37E-198	0.534450645	0.656	0.383	2.27E-194	2	ZFP36L1
1.98E-129	0.520078001	0.945	0.844	3.28E-125	2	TXNIP
0	0.51405917	0.343	0.033	0	2	TMIGD2
1.53E-162	0.513588353	0.776	0.573	2.53E-158	2	SPOCK2
0	0.513165614	0.457	0.15	0	2	AQP3
1.91E-239	0.508289563	0.553	0.263	3.15E-235	2	ERN1
2.79E-212	0.505025672	0.997	0.982	4.62E-208	2	MT-ND3
2.62E-232	0.467069083	0.998	0.994	4.34E-228	2	MT-CO3
3.40E-134	0.462985408	0.662	0.437	5.62E-130	2	PRF1
0	0.460551393	1	1	0	2	EEF1A1
2.99E-154	0.456702716	0.972	0.837	4.95E-150	2	S100A4
1.54E-261	0.450549839	1	0.999	2.55E-257	2	TPT1
0	0.448008898	0.356	0.07	0	2	DPP4
1.83E-217	0.447160182	0.999	0.991	3.02E-213	2	MT-CYB
3.52E-202	0.444956398	0.528	0.249	5.82E-198	2	KLRG1
5.85E-137	0.42845506	0.953	0.877	9.68E-133	2	MT-ND2
0	0.427226376	0.27	0.043	0	2	LST1
6.79E-216	0.425519876	0.41	0.159	1.12E-211	2	MYC
4.39E-137	0.417977541	0.946	0.856	7.27E-133	2	MT-ND4
0	0.414572185	0.277	0.013	0	2	TLE1
6.24E-152	0.410682191	0.996	0.984	1.03E-147	2	MT-ATP8
1.36E-203	0.401675258	0.451	0.188	2.25E-199	2	HOPX
0	0.397148763	0.27	0.009	0	2	LTK
2.19E-135	0.396617324	0.988	0.951	3.62E-131	2	MT-ND5
1.52E-187	0.396181854	1	0.999	2.52E-183	2	MT-CO2
8.91E-235	0.38905776	0.371	0.129	1.48E-230	2	MYBL1
2.86E-146	0.388631753	0.461	0.235	4.73E-142	2	BHLHE40
7.26E-155	0.387822507	0.995	0.967	1.20E-150	2	MT-ND4L
1.90E-131	0.381800504	0.974	0.935	3.15E-127	2	MT-ND1
1.08E-110	0.370685832	0.974	0.908	1.79E-106	2	S100A6
4.33E-195	0.370280555	0.998	0.995	7.16E-191	2	RPS13
5.12E-117	0.370098753	0.924	0.841	8.48E-113	2	EEF1B2
1.18E-230	0.368006192	1	0.999	1.95E-226	2	RPL34
1.16E-140	0.366911816	0.467	0.237	1.92E-136	2	LGALS3
1.46E-70	0.364258766	0.575	0.402	2.41E-66	2	FOS
5.48E-158	0.362173204	0.998	0.987	9.07E-154	2	RPL3
5.41E-253	0.354215587	0.322	0.095	8.95E-249	2	SATB1
4.61E-121	0.353325041	0.498	0.286	7.62E-117	2	TTC39C
2.84E-88	0.348944745	0.602	0.433	4.70E-84	2	PDCD4
3.73E-146	0.346387744	0.991	0.976	6.17E-142	2	RPL5
1.51E-229	0.344781499	1	1	2.51E-225	2	RPL10
7.63E-222	0.344062823	0.999	0.999	1.26E-217	2	RPL32
3.25E-90	0.339869701	0.858	0.766	5.38E-86	2	EEF1G
7.11E-65	0.336849148	0.73	0.586	1.18E-60	2	TNFAIP3
8.59E-138	0.336706065	0.447	0.228	1.42E-133	2	FKBP11
0	0.334885377	0.262	0.051	0	2	NRIP1
9.18E-90	0.332464381	0.503	0.315	1.52E-85	2	PRDM1
3.45E-111	0.323738965	0.551	0.329	5.72E-107	2	FLT3LG
2.03E-136	0.32310528	0.998	0.991	3.36E-132	2	RPL17
0	0.320968098	0.226	0.02	0	2	CCR6
2.41E-188	0.32050941	1	1	3.98E-184	2	RPS12
3.70E-133	0.319959471	0.367	0.168	6.12E-129	2	PTGER2
0	0.313426259	0.226	0.019	0	2	ZBTB16
4.91E-84	0.307333298	0.566	0.375	8.13E-80	2	LINC01871
3.86E-118	0.307268835	0.392	0.197	6.39E-114	2	PHACTR2
3.13E-153	0.305610169	1	0.998	5.18E-149	2	RPS3A
8.95E-149	0.301761697	0.118	0.023	1.48E-144	2	TYROBP
1.09E-99	0.297136748	0.487	0.287	1.81E-95	2	XBP1
1.70E-107	0.292732801	0.422	0.23	2.81E-103	2	RAB18
3.29E-166	0.289159553	1	1	5.45E-162	2	RPS27A
3.44E-180	0.286198031	0.288	0.097	5.69E-176	2	TNFRSF25
6.13E-49	0.285062819	0.768	0.66	1.02E-44	2	HSP90AB1
2.36E-99	0.284926589	0.399	0.218	3.90E-95	2	GYG1
9.58E-125	0.284056101	0.335	0.151	1.59E-120	2	IFNGR1
7.10E-117	0.283273803	0.356	0.171	1.18E-112	2	ATF7IP2
2.43E-278	0.282933108	0.221	0.043	4.03E-274	2	HPGD
7.37E-60	0.279735457	0.6	0.457	1.22E-55	2	PARP8
5.06E-94	0.274078601	0.988	0.969	8.38E-90	2	RPL10A
3.68E-95	0.272306634	0.996	0.991	6.10E-91	2	RPS2
0	0.270582693	0.192	0.016	0	2	IL18RAP
2.82E-241	0.269953199	0.233	0.054	4.67E-237	2	ABCB1
3.17E-88	0.267389559	0.975	0.943	5.24E-84	2	RPL22
5.54E-100	0.26615765	0.996	0.989	9.17E-96	2	RPL8
1.68E-133	0.266144937	1	0.999	2.77E-129	2	RPL13
8.77E-75	0.265420955	0.986	0.952	1.45E-70	2	MT-ATP6
4.57E-218	0.260303828	0.205	0.046	7.56E-214	2	SESN1
4.72E-39	0.259005673	0.496	0.365	7.82E-35	2	RPS4Y1
1.31E-61	0.254715935	0.101	0.033	2.16E-57	2	TRBV6-2
1.73E-73	0.254666923	0.98	0.955	2.86E-69	2	RPL36A
6.15E-87	0.252659647	0.404	0.23	1.02E-82	2	PRNP
2.35E-93	0.251875099	0.303	0.148	3.89E-89	2	GPR65
6.37E-96	0.249881892	0.998	0.995	1.05E-91	2	RPL6
1.14E-42	0.249745745	0.334	0.224	1.88E-38	2	CMTM6
1.14E-82	0.249402126	0.992	0.978	1.89E-78	2	RPS5
1.06E-76	0.246806396	0.323	0.177	1.75E-72	2	ODF2L
2.90E-61	0.24640132	0.572	0.412	4.80E-57	2	TC2N
3.75E-47	0.246264454	0.917	0.877	6.21E-43	2	BTG1
2.14E-172	0.245393327	0.243	0.074	3.55E-168	2	RUNX2
4.06E-69	0.241490332	0.314	0.175	6.73E-65	2	SYTL2
2.21E-96	0.238579746	0.999	0.998	3.66E-92	2	RPL18A
0	0.235175915	0.159	0.004	0	2	ME1
1.04E-42	0.235041977	0.704	0.593	1.72E-38	2	SNHG29
9.31E-82	0.234555216	0.999	0.994	1.54E-77	2	RPS6
1.97E-98	0.2342493	0.999	0.999	3.26E-94	2	RPS8
5.58E-53	0.23341864	0.955	0.916	9.25E-49	2	RPL4
7.02E-99	0.232497209	1	0.999	1.16E-94	2	RPS21
3.29E-51	0.231479354	0.298	0.179	5.45E-47	2	TOB1
1.44E-103	0.229975718	1	0.999	2.39E-99	2	RPL11
1.44E-80	0.228526798	0.999	0.999	2.38E-76	2	RPS4X
6.26E-42	0.227857925	0.471	0.341	1.04E-37	2	ID2
1.19E-85	0.226592194	0.997	0.995	1.97E-81	2	RPL29
4.64E-58	0.226037378	0.322	0.192	7.68E-54	2	PDE4D
3.08E-73	0.224322267	0.997	0.992	5.09E-69	2	RPL21
8.60E-115	0.224233088	0.276	0.115	1.42E-110	2	CERK
0	0.223990834	0.134	0.006	0	2	BLK
2.12E-122	0.222456173	0.227	0.081	3.50E-118	2	NSG1
3.84E-203	0.220089774	0.187	0.041	6.35E-199	2	CTSH
8.01E-80	0.219104859	0.999	0.996	1.33E-75	2	RPL18
1.59E-91	0.217367725	0.999	0.999	2.64E-87	2	RPS23
1.68E-86	0.216130329	1	0.999	2.78E-82	2	RPL39
3.44E-62	0.215981513	0.347	0.207	5.69E-58	2	CDC42EP3
1.49E-53	0.214333181	0.359	0.225	2.47E-49	2	JAML
4.49E-90	0.214208537	0.998	0.999	7.44E-86	2	RPL19
1.51E-78	0.213687294	0.999	0.996	2.49E-74	2	RPL35A
6.01E-53	0.213082365	0.99	0.978	9.95E-49	2	RPSA
1.17E-38	0.212406644	0.368	0.254	1.94E-34	2	DDIT4
7.58E-65	0.20989726	0.994	0.989	1.25E-60	2	RPL15
3.33E-58	0.208236356	0.986	0.974	5.52E-54	2	RPL9
5.48E-70	0.206475892	0.998	0.997	9.07E-66	2	RPL14
2.17E-39	0.204652951	0.923	0.874	3.59E-35	2	EEF2
4.01E-46	0.2039536	0.437	0.303	6.64E-42	2	MGAT4A
7.90E-52	0.202530309	0.985	0.975	1.31E-47	2	RPL35
5.26E-48	0.199424962	0.399	0.265	8.71E-44	2	UPP1
5.00E-26	0.19814472	0.889	0.837	8.29E-22	2	ZFP36L2
3.85E-30	0.196823161	0.54	0.441	6.37E-26	2	YWHAQ
3.28E-26	0.196748734	0.811	0.747	5.43E-22	2	MT-ND6
0	0.191362865	0.139	0.009	0	2	RORC
7.50E-54	0.190902463	1	0.998	1.24E-49	2	MT-CO1
1.40E-30	0.187625846	0.8	0.71	2.32E-26	2	TGFB1
1.53E-28	0.187503229	0.548	0.445	2.53E-24	2	CAST
6.06E-32	0.186548602	0.857	0.797	1.00E-27	2	RPL7
1.78E-87	0.18612693	0.211	0.087	2.95E-83	2	MKNK1
9.80E-26	0.186069447	0.603	0.514	1.62E-21	2	ZFAS1
1.37E-39	0.184588859	0.434	0.309	2.27E-35	2	TNFAIP8
2.48E-231	0.183597315	0.14	0.02	4.11E-227	2	NR1D1
3.97E-36	0.181572196	0.47	0.342	6.57E-32	2	PIM1
2.18E-71	0.180217817	1	0.999	3.62E-67	2	RPL30
1.49E-44	0.180173255	0.99	0.978	2.47E-40	2	NACA
9.61E-162	0.180166132	0.161	0.038	1.59E-157	2	CXXC5
8.22E-48	0.179407928	0.118	0.047	1.36E-43	2	TRBV4-2
6.59E-29	0.177344444	0.584	0.48	1.09E-24	2	CKLF
1.42E-53	0.177006866	0.277	0.156	2.35E-49	2	BCL2
1.29E-42	0.176414399	0.383	0.258	2.14E-38	2	LINC01138
1.05E-50	0.176144141	0.998	0.995	1.73E-46	2	RPL12
0	0.17512489	0.117	0.007	0	2	SCART1
1.54E-172	0.175069763	0.148	0.031	2.54E-168	2	KIF5C
7.64E-99	0.174708577	0.171	0.058	1.26E-94	2	FURIN
7.07E-64	0.174302181	0.999	0.999	1.17E-59	2	RPS14
1.97E-30	0.171834628	0.374	0.271	3.26E-26	2	AL138963.4
3.55E-33	0.171467859	0.294	0.196	5.87E-29	2	GCHFR
2.25E-31	0.171388413	0.917	0.867	3.72E-27	2	ITM2B
1.29E-33	0.171039175	0.452	0.335	2.14E-29	2	EFHD2
1.90E-87	0.167281724	0.198	0.078	3.15E-83	2	PERP
6.36E-26	0.167134283	0.851	0.798	1.05E-21	2	LAPTM5
1.50E-78	0.166518495	0.157	0.058	2.49E-74	2	DBN1
7.32E-51	0.165882231	0.998	0.998	1.21E-46	2	RPS18
4.92E-39	0.163497525	0.303	0.193	8.14E-35	2	SORL1
2.33E-53	0.162957871	0.237	0.127	3.85E-49	2	NR1D2
3.52E-41	0.16151919	0.298	0.188	5.82E-37	2	MGAT1
4.06E-41	0.160985792	0.394	0.265	6.72E-37	2	YWHAH
6.45E-22	0.16091402	0.681	0.593	1.07E-17	2	EIF4A1
2.01E-21	0.160371862	0.52	0.435	3.33E-17	2	CD96
0	0.159208153	0.107	0.004	0	2	COLQ
6.12E-33	0.158943739	0.314	0.212	1.01E-28	2	IVNS1ABP
9.34E-22	0.15871305	0.379	0.294	1.55E-17	2	NOSIP
2.21E-69	0.158590393	0.164	0.067	3.65E-65	2	CCNG2
1.01E-49	0.158081431	1	0.999	1.67E-45	2	RPS3
2.43E-177	0.157510975	0.13	0.023	4.02E-173	2	PLCB1
1.53E-26	0.156809265	0.408	0.31	2.53E-22	2	RBMS1
1.05E-27	0.156366564	0.451	0.349	1.73E-23	2	OSTF1
4.41E-33	0.15575791	0.362	0.254	7.29E-29	2	RPS6KA3
7.57E-93	0.155116728	0.166	0.057	1.25E-88	2	PLXND1
3.59E-35	0.154896064	0.298	0.196	5.95E-31	2	ADAM10
9.25E-49	0.153241983	0.234	0.128	1.53E-44	2	DYNLT3
7.10E-35	0.152849318	0.245	0.151	1.18E-30	2	IER5
2.72E-34	0.152578098	0.314	0.209	4.51E-30	2	PPP1R14B
4.32E-121	0.151918753	0.111	0.024	7.15E-117	2	TMEM273
3.60E-44	0.151844424	0.241	0.137	5.96E-40	2	PRR5
4.60E-20	0.151631392	0.521	0.436	7.62E-16	2	PBXIP1
1.03E-29	0.14939685	0.363	0.26	1.70E-25	2	CCDC107
9.05E-16	0.149361155	0.769	0.714	1.50E-11	2	LCP1
2.62E-17	0.148824263	0.632	0.552	4.34E-13	2	CD69
1.19E-35	0.148471409	1	0.999	1.97E-31	2	RPS19
7.21E-102	0.148286124	0.134	0.038	1.19E-97	2	IL18R1
2.02E-90	0.147379856	0.151	0.05	3.35E-86	2	TXK
4.18E-23	0.147366317	0.382	0.292	6.91E-19	2	OSTC
9.34E-44	0.145861439	0.212	0.116	1.55E-39	2	ARL14EP
3.00E-40	0.145698531	0.211	0.118	4.96E-36	2	STN1
5.82E-25	0.144484088	0.3	0.214	9.63E-21	2	CTSA
4.38E-26	0.143548516	0.374	0.277	7.25E-22	2	VSIR
2.91E-19	0.141907461	0.531	0.447	4.81E-15	2	SERP1
6.72E-42	0.141458582	0.217	0.122	1.11E-37	2	SLC7A5
4.96E-74	0.140552288	0.159	0.061	8.20E-70	2	AC068587.4
4.68E-28	0.140207211	0.283	0.193	7.75E-24	2	SNHG16
5.03E-16	0.140040742	0.604	0.532	8.33E-12	2	GAS5
7.79E-48	0.139182267	0.193	0.098	1.29E-43	2	FOSL2
4.56E-19	0.137911049	0.571	0.483	7.54E-15	2	GTF3A
8.18E-24	0.137818556	0.444	0.345	1.35E-19	2	TMED10
6.74E-45	0.13701569	0.218	0.118	1.12E-40	2	SNX9
2.21E-65	0.135563228	0.142	0.055	3.66E-61	2	CAMK2N1
5.78E-159	0.135043793	0.106	0.017	9.57E-155	2	CD40LG
2.95E-58	0.132552928	0.151	0.064	4.89E-54	2	SORBS3
1.61E-27	0.132166563	0.296	0.204	2.66E-23	2	CASP1
2.86E-19	0.131318574	0.241	0.171	4.73E-15	2	GPR171
1.97E-17	0.131119831	0.402	0.324	3.26E-13	2	RSL1D1
3.04E-30	0.131094339	0.254	0.164	5.04E-26	2	GLRX
3.54E-24	0.130858972	0.312	0.223	5.86E-20	2	OXNAD1
4.69E-78	0.130493832	0.104	0.03	7.77E-74	2	AC253572.2
3.27E-16	0.129958341	0.46	0.385	5.42E-12	2	SQSTM1
3.41E-49	0.129529787	0.167	0.079	5.65E-45	2	WDR86-AS1
4.23E-49	0.129446012	0.167	0.079	7.00E-45	2	ARNTL
1.58E-29	0.129194689	0.998	0.994	2.61E-25	2	RPLP2
8.01E-42	0.129051898	1	1	1.33E-37	2	RPL28
1.49E-41	0.128234755	0.169	0.086	2.46E-37	2	LUZP1
1.84E-14	0.128050596	0.612	0.537	3.04E-10	2	SYNE2
2.34E-31	0.126724699	0.999	0.999	3.88E-27	2	RPS24
1.31E-39	0.125982599	0.183	0.098	2.17E-35	2	PBX4
1.92E-20	0.125682325	0.399	0.312	3.18E-16	2	SPSB3
8.33E-30	0.125448988	0.262	0.171	1.38E-25	2	TMEM14C
8.80E-18	0.125309797	0.442	0.357	1.46E-13	2	CELF2
2.10E-23	0.125272924	0.98	0.967	3.47E-19	2	RPS16
4.70E-57	0.124822011	0.113	0.041	7.77E-53	2	AC245014.3
1.43E-14	0.123346901	0.435	0.363	2.37E-10	2	G3BP2
1.21E-33	0.123312249	0.228	0.137	2.01E-29	2	MAF
5.73E-15	0.122422419	0.667	0.594	9.49E-11	2	SNHG6
9.92E-33	0.12214173	0.179	0.102	1.64E-28	2	AC006369.1
1.45E-53	0.121735747	0.132	0.054	2.40E-49	2	FRMD4B
9.79E-57	0.121204863	0.133	0.053	1.62E-52	2	CHD7
9.19E-24	0.121064833	0.188	0.119	1.52E-19	2	AC007952.4
1.90E-34	0.120976723	0.179	0.1	3.14E-30	2	PTTG1IP
2.15E-28	0.120647914	0.205	0.127	3.57E-24	2	ERGIC1
3.51E-14	0.120350234	0.598	0.525	5.81E-10	2	EIF3E
9.17E-30	0.120230061	0.19	0.113	1.52E-25	2	CSRNP1
5.04E-49	0.119451908	0.146	0.065	8.35E-45	2	LTBP3
8.27E-52	0.119258118	0.137	0.058	1.37E-47	2	SNTA1
1.35E-32	0.119238169	1	0.999	2.23E-28	2	RPL26
2.32E-40	0.119223025	0.15	0.074	3.84E-36	2	RGS2
2.08E-19	0.116978051	0.986	0.977	3.45E-15	2	RPL24
4.25E-43	0.116677882	1	1	7.03E-39	2	RPL41
1.78E-23	0.115907384	0.998	0.994	2.95E-19	2	RPL36
7.38E-45	0.114545731	0.144	0.067	1.22E-40	2	SKAP2
9.59E-38	0.114253875	0.161	0.084	1.59E-33	2	DUSP16
1.24E-19	0.113590634	0.346	0.262	2.05E-15	2	MAPKAPK2
1.82E-14	0.11340919	0.531	0.459	3.02E-10	2	CCND3
1.32E-24	0.113283903	0.183	0.113	2.19E-20	2	TIFA
8.96E-20	0.113118732	0.987	0.975	1.48E-15	2	RPS9
5.87E-15	0.111348771	0.412	0.337	9.72E-11	2	TMED2
1.10E-12	0.111210487	0.395	0.33	1.82E-08	2	SELENOK
6.70E-13	0.110880715	0.392	0.326	1.11E-08	2	SYTL1
6.59E-33	0.110610692	0.146	0.077	1.09E-28	2	TMEM71
8.36E-33	0.109648138	0.16	0.087	1.38E-28	2	ELK3
4.92E-12	0.109269615	0.725	0.67	8.15E-08	2	SSR4
6.35E-10	0.10917771	0.573	0.517	1.05E-05	2	PLP2
1.69E-22	0.109143359	0.999	0.998	2.80E-18	2	RPL7A
2.01E-11	0.108955657	0.49	0.427	3.34E-07	2	EIF3L
9.45E-13	0.108677059	0.486	0.419	1.56E-08	2	GPX4
3.42E-35	0.108166315	0.164	0.088	5.67E-31	2	LFNG
1.34E-17	0.10782845	0.989	0.985	2.22E-13	2	RPL37A
1.97E-33	0.107818791	0.173	0.096	3.26E-29	2	SLAMF1
2.14E-12	0.107783785	0.541	0.474	3.54E-08	2	EIF4A2
6.13E-17	0.106412196	0.982	0.97	1.01E-12	2	RACK1
5.16E-43	0.106233053	0.147	0.069	8.54E-39	2	GALNT10
1.30E-12	0.105829502	0.643	0.575	2.16E-08	2	HSP90B1
2.58E-18	0.105536424	0.235	0.167	4.27E-14	2	NCOA7
5.04E-15	0.105429425	0.38	0.308	8.35E-11	2	STK24
1.08E-16	0.104335272	0.254	0.186	1.78E-12	2	VEGFB
3.35E-31	0.104064339	0.163	0.091	5.55E-27	2	ARL4A
1.09E-13	0.103012941	0.288	0.225	1.80E-09	2	SNRK
1.93E-13	0.102160224	0.484	0.408	3.19E-09	2	SNHG8
3.32E-12	0.101859398	0.339	0.278	5.50E-08	2	BCL7C
1.24E-15	0.101566383	0.244	0.18	2.05E-11	2	TLE4
1.23E-10	0.100981788	0.783	0.74	2.04E-06	2	PCBP1
7.41E-10	0.100445363	0.743	0.689	1.23E-05	2	CXCR4
7.81E-18	-0.100061188	0.145	0.22	1.29E-13	2	MAD1L1
1.22E-09	-0.100207873	0.604	0.649	2.02E-05	2	GABARAP
5.10E-09	-0.100274905	0.256	0.308	8.45E-05	2	MXD4
1.56E-10	-0.100670385	0.179	0.233	2.58E-06	2	EIF2AK2
1.13E-12	-0.100765229	0.25	0.319	1.87E-08	2	IQGAP2
2.11E-11	-0.100771297	0.252	0.315	3.49E-07	2	ATP2B4
4.45E-17	-0.100793073	0.13	0.2	7.37E-13	2	DNAJC15
1.57E-19	-0.101024357	0.083	0.15	2.60E-15	2	RILPL2
1.46E-10	-0.101625886	0.249	0.307	2.42E-06	2	RASGRP1
3.46E-09	-0.102312962	0.41	0.465	5.73E-05	2	HP1BP3
2.79E-21	-0.102449667	0.074	0.142	4.62E-17	2	RGL4
5.34E-13	-0.102517115	0.229	0.296	8.84E-09	2	PSMB2
2.39E-16	-0.102532974	0.111	0.176	3.96E-12	2	IFI35
2.77E-09	-0.102732152	0.407	0.46	4.59E-05	2	ABHD17A
7.69E-09	-0.102909136	0.834	0.84	0.000127354	2	TLE5
2.04E-11	-0.102972042	0.237	0.298	3.37E-07	2	RAB5IF
2.81E-11	-0.103171818	0.194	0.252	4.64E-07	2	TENT5C
7.43E-08	-0.103198697	0.384	0.432	0.001230281	2	RASAL3
3.79E-20	-0.103453951	0.071	0.136	6.28E-16	2	DZIP3
4.88E-09	-0.103917965	0.503	0.548	8.07E-05	2	PNISR
8.11E-17	-0.104318642	0.13	0.198	1.34E-12	2	PTRHD1
7.96E-20	-0.104433898	1	1	1.32E-15	2	RPS15A
2.13E-09	-0.104453436	0.299	0.351	3.52E-05	2	POLD4
6.40E-16	-0.104685884	0.127	0.193	1.06E-11	2	SAMD9L
4.78E-11	-0.104860539	0.263	0.323	7.91E-07	2	RABGAP1L
1.21E-11	-0.105539867	0.364	0.431	2.01E-07	2	POMP
2.56E-11	-0.10616071	0.51	0.566	4.24E-07	2	COX5B
2.76E-13	-0.106550936	0.252	0.322	4.56E-09	2	TNFRSF14
5.64E-10	-0.10673808	0.32	0.379	9.34E-06	2	CASP8
8.23E-12	-0.107286219	0.844	0.875	1.36E-07	2	TMA7
5.84E-10	-0.107307684	0.624	0.666	9.67E-06	2	LINC01578
1.80E-13	-0.107412646	0.237	0.306	2.98E-09	2	RBCK1
2.28E-07	-0.107734599	0.588	0.625	0.003778004	2	PGK1
1.64E-20	-0.108172377	0.062	0.125	2.71E-16	2	PATL2
1.05E-13	-0.108341295	0.205	0.274	1.74E-09	2	KRAS
1.55E-12	-0.108392169	0.826	0.856	2.56E-08	2	HINT1
1.29E-09	-0.108824791	0.679	0.719	2.14E-05	2	SON
2.11E-13	-0.108868114	0.251	0.319	3.49E-09	2	RHOH
2.81E-17	-0.108937857	0.142	0.213	4.64E-13	2	APOL6
4.06E-10	-0.109233612	0.476	0.529	6.72E-06	2	PSMA7
2.81E-11	-0.109246451	0.072	0.115	4.66E-07	2	RHOB
5.46E-17	-0.109481356	0.139	0.209	9.05E-13	2	LIMS1
2.90E-13	-0.109561795	0.162	0.223	4.81E-09	2	HNRNPLL
1.71E-18	-0.109924819	0.093	0.16	2.84E-14	2	BATF
1.17E-11	-0.110077199	0.313	0.376	1.94E-07	2	TRAF3IP3
1.69E-11	-0.110080313	0.371	0.436	2.80E-07	2	RALY
7.26E-22	-0.110168606	0.11	0.188	1.20E-17	2	RFTN1
3.46E-13	-0.110552995	0.3	0.369	5.73E-09	2	SSBP4
1.37E-07	-0.110612805	0.512	0.555	0.002271058	2	CLEC2B
9.81E-15	-0.110858496	0.244	0.317	1.62E-10	2	SLC2A4RG
7.06E-10	-0.111002681	0.537	0.584	1.17E-05	2	ALDOA
1.46E-17	-0.111180544	0.117	0.185	2.41E-13	2	INPP4B
3.61E-11	-0.111377747	0.362	0.424	5.97E-07	2	SFPQ
1.51E-10	-0.111636764	0.369	0.429	2.51E-06	2	GNG2
1.90E-09	-0.111671161	0.55	0.592	3.14E-05	2	HNRNPA3
5.13E-20	-0.111737822	0.112	0.185	8.50E-16	2	NELFCD
5.09E-15	-0.111887868	0.142	0.207	8.43E-11	2	TRG-AS1
2.63E-13	-0.112113438	0.384	0.458	4.36E-09	2	ACTR2
1.87E-31	-0.11217234	0.038	0.114	3.10E-27	2	MCOLN2
4.03E-12	-0.112444189	0.41	0.477	6.66E-08	2	TBC1D10C
2.30E-07	-0.112476423	0.213	0.256	0.003803434	2	PTMS
7.03E-16	-0.113084226	0.203	0.276	1.16E-11	2	VASP
4.07E-11	-0.113516126	0.76	0.788	6.75E-07	2	RHOA
8.86E-13	-0.113538782	0.31	0.379	1.47E-08	2	ARHGAP30
2.17E-16	-0.11361559	0.167	0.238	3.60E-12	2	SRRT
1.69E-21	-0.113857303	0.112	0.19	2.80E-17	2	HDDC2
5.32E-14	-0.114505896	0.371	0.446	8.80E-10	2	GNG5
3.23E-13	-0.114740931	0.263	0.332	5.34E-09	2	PYHIN1
5.35E-14	-0.114982556	0.246	0.315	8.86E-10	2	RNF167
2.16E-24	-0.115294393	1	1	3.57E-20	2	HLA-C
2.27E-30	-0.11537456	0.037	0.11	3.76E-26	2	ICOS
1.51E-15	-0.115580775	0.17	0.241	2.49E-11	2	HSPB1
3.20E-16	-0.115795907	0.119	0.183	5.30E-12	2	SIRPG
4.56E-29	-0.115798887	0.053	0.131	7.55E-25	2	NSMF
6.56E-15	-0.115907422	0.278	0.351	1.09E-10	2	PPP1CC
7.85E-15	-0.115939391	0.351	0.428	1.30E-10	2	PSMB3
1.88E-20	-0.116070111	0.159	0.242	3.12E-16	2	YARS
7.34E-26	-0.116135143	0.074	0.152	1.21E-21	2	MAN2A1
2.00E-14	-0.116190288	0.376	0.453	3.31E-10	2	COPE
2.52E-18	-0.116491933	0.122	0.193	4.17E-14	2	IRF7
7.13E-21	-0.117738127	0.166	0.251	1.18E-16	2	HSPB11
1.36E-18	-0.117745391	0.139	0.213	2.26E-14	2	HMGA1
7.50E-12	-0.118058924	0.423	0.486	1.24E-07	2	SP100
2.49E-13	-0.118092976	0.441	0.51	4.13E-09	2	NDUFA11
2.52E-11	-0.118407083	0.318	0.377	4.17E-07	2	ADAR
2.27E-10	-0.118442409	0.349	0.408	3.75E-06	2	BAX
1.31E-12	-0.118496401	0.182	0.243	2.16E-08	2	NELL2
1.41E-23	-0.11851183	0.103	0.183	2.34E-19	2	SMS
6.14E-19	-0.118518548	0.306	0.399	1.02E-14	2	TECR
8.68E-14	-0.118725187	0.398	0.472	1.44E-09	2	EID1
1.02E-14	-0.118897819	0.942	0.946	1.69E-10	2	HLA-E
3.98E-13	-0.118900994	0.3	0.368	6.59E-09	2	ANKRD11
1.19E-29	-0.119201255	0.063	0.145	1.98E-25	2	SYT11
1.90E-13	-0.119276718	0.402	0.475	3.15E-09	2	TSPO
2.05E-36	-0.119473353	0.026	0.105	3.39E-32	2	TESC
2.83E-16	-0.119673694	0.903	0.933	4.69E-12	2	CD3E
2.99E-11	-0.120186988	0.352	0.416	4.95E-07	2	CBLB
6.36E-14	-0.120380245	0.355	0.425	1.05E-09	2	EWSR1
2.21E-11	-0.120922149	0.446	0.505	3.65E-07	2	RAD21
6.19E-12	-0.12099949	0.348	0.412	1.02E-07	2	AKNA
3.06E-31	-0.121101658	0.05	0.131	5.06E-27	2	AKTIP
3.06E-11	-0.121226625	0.442	0.502	5.06E-07	2	SLC25A5
6.09E-16	-0.121360961	0.675	0.731	1.01E-11	2	CHCHD2
8.91E-12	-0.12146174	0.699	0.742	1.48E-07	2	TPM3
2.36E-16	-0.122132792	0.583	0.65	3.90E-12	2	COX7A2
5.53E-16	-0.122224905	0.325	0.404	9.15E-12	2	MDH2
1.57E-13	-0.122237968	0.335	0.406	2.60E-09	2	NCOR1
7.46E-14	-0.122332848	0.287	0.358	1.23E-09	2	OGT
6.12E-18	-0.122624458	0.226	0.308	1.01E-13	2	HDAC1
4.03E-16	-0.122786706	0.639	0.699	6.67E-12	2	COX6C
4.53E-15	-0.123065482	0.34	0.416	7.50E-11	2	SHISA5
5.00E-16	-0.123289091	0.58	0.653	8.28E-12	2	COX6A1
2.07E-10	-0.123732476	0.476	0.535	3.43E-06	2	DNAJB1
2.41E-26	-0.123760569	0.079	0.16	4.00E-22	2	ZBP1
5.10E-14	-0.123919065	0.309	0.38	8.44E-10	2	ARID4B
3.57E-15	-0.124089584	0.381	0.459	5.90E-11	2	ARPC5
4.13E-13	-0.124194881	0.422	0.489	6.83E-09	2	NDUFB9
1.52E-12	-0.124366028	0.224	0.287	2.52E-08	2	TMPO
2.72E-13	-0.124955509	0.378	0.447	4.51E-09	2	COX5A
1.19E-34	-0.125141542	0.044	0.128	1.97E-30	2	CD8B2
3.84E-19	-0.125492887	0.191	0.273	6.36E-15	2	BAZ1A
1.00E-12	-0.12608165	0.406	0.472	1.66E-08	2	ACTR3
1.57E-14	-0.126341168	0.608	0.669	2.61E-10	2	COX6B1
2.05E-31	-0.126658497	0.044	0.123	3.40E-27	2	MT1E
3.03E-13	-0.1267417	0.365	0.43	5.02E-09	2	SH3KBP1
2.89E-33	-0.126997085	0.035	0.112	4.79E-29	2	DTHD1
2.03E-17	-0.127037492	0.242	0.323	3.37E-13	2	TAP2
9.93E-17	-0.127793495	0.322	0.403	1.64E-12	2	APBB1IP
4.06E-15	-0.127850382	0.492	0.564	6.72E-11	2	NDUFS5
1.68E-08	-0.128029036	0.469	0.515	0.000277292	2	PKM
5.01E-17	-0.128774874	0.823	0.86	8.29E-13	2	YWHAZ
2.59E-21	-0.128815645	0.199	0.287	4.29E-17	2	SCAMP2
8.01E-18	-0.130089415	0.214	0.293	1.33E-13	2	DYNLL1
6.18E-13	-0.130382313	0.255	0.32	1.02E-08	2	SH2D1A
1.51E-16	-0.130671124	0.464	0.542	2.51E-12	2	SOD1
6.32E-20	-0.131026251	0.077	0.142	1.05E-15	2	CCR7
2.43E-16	-0.131027802	0.229	0.304	4.02E-12	2	ZBTB38
9.76E-16	-0.131397101	0.307	0.385	1.62E-11	2	TPR
2.39E-10	-0.131564776	0.217	0.272	3.96E-06	2	HIST1H1C
5.84E-25	-0.132155197	0.14	0.23	9.67E-21	2	SFXN1
5.96E-24	-0.132338924	0.157	0.247	9.86E-20	2	MED15
6.33E-20	-0.132553758	0.306	0.398	1.05E-15	2	RBX1
2.78E-17	-0.134555703	0.791	0.823	4.59E-13	2	MYL12B
5.85E-18	-0.135124579	0.366	0.451	9.68E-14	2	RAC1
6.77E-17	-0.135127084	0.363	0.442	1.12E-12	2	WAS
3.99E-13	-0.135464131	0.427	0.492	6.60E-09	2	GIMAP7
2.03E-26	-0.135950996	0.13	0.221	3.36E-22	2	PYCARD
2.42E-42	-0.136135967	0.017	0.1	4.00E-38	2	AIF1
6.46E-16	-0.136201898	0.471	0.54	1.07E-11	2	DRAP1
6.89E-20	-0.136314272	0.284	0.375	1.14E-15	2	PPP1R12A
1.32E-14	-0.136343252	0.29	0.36	2.19E-10	2	UBE2L6
6.31E-30	-0.136392595	0.095	0.187	1.04E-25	2	P2RY10
1.95E-14	-0.136586947	0.7	0.747	3.23E-10	2	JUND
1.18E-19	-0.137671478	0.356	0.446	1.96E-15	2	ARPC4
3.57E-22	-0.137975514	0.22	0.311	5.92E-18	2	IFI27L2
5.55E-18	-0.138166329	0.605	0.669	9.19E-14	2	ELOB
2.35E-16	-0.138612302	0.423	0.501	3.88E-12	2	PARK7
1.30E-15	-0.138646938	0.259	0.332	2.15E-11	2	SYNE1
2.27E-17	-0.138827055	0.564	0.643	3.76E-13	2	UBL5
7.42E-26	-0.139356062	0.094	0.177	1.23E-21	2	APOBEC3H
5.16E-16	-0.140594461	0.943	0.955	8.54E-12	2	H3F3B
1.58E-16	-0.141166333	0.102	0.164	2.62E-12	2	PMAIP1
5.18E-21	-0.14119208	0.414	0.507	8.58E-17	2	ATP5MF
3.44E-30	-0.142449559	0.068	0.153	5.70E-26	2	GBP1
7.85E-20	-0.142753198	0.384	0.474	1.30E-15	2	TRAPPC1
3.22E-17	-0.14283359	0.53	0.598	5.33E-13	2	HIGD2A
1.74E-25	-0.143398935	0.114	0.2	2.87E-21	2	GBP4
1.33E-42	-0.144464565	0.025	0.114	2.19E-38	2	LGALS9
2.13E-43	-0.146125773	0.04	0.138	3.52E-39	2	ACP5
3.33E-17	-0.146259225	0.391	0.474	5.51E-13	2	ELF1
8.41E-33	-0.146703576	0.086	0.181	1.39E-28	2	CARHSP1
3.30E-12	-0.147710231	0.477	0.532	5.47E-08	2	PSME2
7.48E-40	-0.14794661	0.053	0.151	1.24E-35	2	RAB37
3.62E-23	-0.147990528	0.156	0.242	6.00E-19	2	CORO1B
5.41E-17	-0.149514741	0.367	0.446	8.96E-13	2	SAMHD1
7.03E-07	-0.149555693	0.694	0.714	0.011633184	2	KLF6
1.67E-15	-0.149608668	0.203	0.276	2.76E-11	2	HIST1H1D
1.79E-25	-0.149655958	0.17	0.264	2.96E-21	2	HACD4
3.88E-19	-0.150757666	0.288	0.374	6.43E-15	2	FOXP1
2.93E-20	-0.151824523	0.279	0.367	4.85E-16	2	SP110
3.90E-33	-0.152249985	0.101	0.2	6.46E-29	2	PPP1R16B
7.04E-35	-0.152517269	0.109	0.214	1.16E-30	2	NLRC5
8.59E-18	-0.152703933	0.281	0.36	1.42E-13	2	BST2
4.35E-19	-0.153339361	0.582	0.647	7.21E-15	2	GNAI2
3.62E-28	-0.153738667	0.205	0.309	6.00E-24	2	PPM1G
3.33E-21	-0.153809483	0.301	0.393	5.51E-17	2	SAMD3
5.48E-20	-0.154478144	0.343	0.436	9.07E-16	2	ARL6IP1
3.04E-22	-0.15453124	0.341	0.433	5.03E-18	2	CSK
3.50E-17	-0.155323609	0.768	0.799	5.79E-13	2	ATP5MC2
5.00E-23	-0.156853856	0.153	0.239	8.28E-19	2	XAF1
5.13E-27	-0.156882939	0.15	0.244	8.50E-23	2	TPST2
1.59E-18	-0.157703603	0.384	0.462	2.63E-14	2	PGAM1
2.13E-26	-0.157984087	0.085	0.166	3.52E-22	2	METRNL
1.41E-23	-0.158224029	0.425	0.521	2.34E-19	2	UQCR10
5.96E-35	-0.15823441	0.066	0.158	9.86E-31	2	EPSTI1
8.51E-39	-0.158485257	0.078	0.181	1.41E-34	2	ITGB2-AS1
2.99E-10	-0.158523885	0.462	0.516	4.95E-06	2	DUSP2
5.43E-19	-0.15894954	0.481	0.555	8.99E-15	2	STK4
1.58E-19	-0.159565653	0.48	0.56	2.62E-15	2	ARHGEF1
1.69E-29	-0.15961982	0.137	0.235	2.79E-25	2	GPR174
1.06E-18	-0.159694506	0.357	0.44	1.76E-14	2	CTSD
1.67E-24	-0.159872417	0.315	0.413	2.77E-20	2	SEM1
1.09E-23	-0.160401927	0.747	0.797	1.80E-19	2	SRP14
1.38E-25	-0.160622977	0.28	0.382	2.28E-21	2	RBM38
2.39E-24	-0.161161831	0.374	0.474	3.95E-20	2	DBI
3.14E-17	-0.161619729	0.443	0.515	5.19E-13	2	PPP2R5C
4.35E-27	-0.162050499	0.206	0.309	7.20E-23	2	THEMIS
1.18E-25	-0.162684092	0.241	0.342	1.95E-21	2	MYO1G
6.52E-14	-0.163603513	0.211	0.276	1.08E-09	2	STAT1
5.05E-19	-0.163728706	0.742	0.788	8.37E-15	2	HNRNPA2B1
1.60E-26	-0.163942304	0.167	0.262	2.66E-22	2	APOBEC3C
3.04E-18	-0.164611154	0.62	0.675	5.03E-14	2	ARPC1B
4.09E-32	-0.164644209	0.197	0.309	6.76E-28	2	RAB1B
7.02E-21	-0.164994852	0.448	0.532	1.16E-16	2	ATP5IF1
1.03E-39	-0.167339797	0.081	0.187	1.71E-35	2	CEMIP2
1.02E-20	-0.167519063	0.472	0.557	1.69E-16	2	COX8A
9.20E-30	-0.168196815	0.172	0.274	1.52E-25	2	NFATC2
1.12E-27	-0.168804458	0.306	0.412	1.85E-23	2	RHOG
6.86E-27	-0.169477504	0.226	0.325	1.13E-22	2	PRKCB
1.44E-22	-0.169917368	0.308	0.403	2.38E-18	2	IFI16
3.58E-24	-0.169963804	0.338	0.435	5.92E-20	2	WDR1
2.06E-28	-0.170260557	0.299	0.409	3.41E-24	2	PRKCH
1.93E-21	-0.170561464	0.385	0.475	3.19E-17	2	EVI2B
9.83E-24	-0.170629871	0.896	0.928	1.63E-19	2	DDX5
1.65E-37	-0.171375401	0.068	0.165	2.73E-33	2	FABP5
3.59E-22	-0.172149873	0.666	0.728	5.94E-18	2	UBB
1.08E-35	-0.172904448	0.105	0.208	1.79E-31	2	SLA2
1.99E-23	-0.173866451	0.355	0.45	3.30E-19	2	RGS10
7.85E-37	-0.17488721	0.107	0.213	1.30E-32	2	MT1F
1.51E-24	-0.175042698	0.52	0.611	2.50E-20	2	ARL6IP5
1.45E-39	-0.176499077	0.072	0.175	2.40E-35	2	SMC4
3.20E-25	-0.176616703	0.577	0.654	5.30E-21	2	HCLS1
4.38E-25	-0.177185215	0.285	0.381	7.25E-21	2	TAP1
9.10E-31	-0.178105515	0.294	0.408	1.51E-26	2	OPTN
6.86E-32	-0.178916907	0.169	0.278	1.14E-27	2	NUCB2
4.39E-36	-0.17892917	0.137	0.247	7.26E-32	2	SIT1
6.61E-20	-0.18045288	0.089	0.157	1.09E-15	2	LMNA
1.35E-10	-0.181744298	0.926	0.898	2.24E-06	2	CD52
1.35E-33	-0.182678768	0.265	0.383	2.24E-29	2	FKBP1A
1.34E-28	-0.182708819	0.323	0.43	2.22E-24	2	BIN1
6.34E-51	-0.182745274	0.022	0.123	1.05E-46	2	LINC01943
2.95E-26	-0.183333455	0.336	0.436	4.88E-22	2	AKAP13
3.71E-36	-0.183665867	0.155	0.268	6.15E-32	2	ITGAL
2.18E-45	-0.183671524	0.094	0.214	3.61E-41	2	CD84
9.75E-10	-0.183776486	0.495	0.549	1.61E-05	2	HIST1H1E
8.98E-30	-0.183776549	0.372	0.486	1.49E-25	2	ANXA6
4.53E-34	-0.183784775	0.91	0.935	7.50E-30	2	SERF2
3.47E-28	-0.184206152	0.793	0.844	5.75E-24	2	H3F3A
5.40E-26	-0.184309183	0.424	0.52	8.94E-22	2	SEPTIN1
8.92E-24	-0.185722567	0.458	0.553	1.48E-19	2	IQGAP1
5.58E-44	-0.186121609	0.099	0.217	9.23E-40	2	FAM160B1
7.47E-27	-0.186131577	0.714	0.766	1.24E-22	2	GNAS
7.82E-34	-0.186303776	0.497	0.606	1.29E-29	2	NDUFA13
7.88E-53	-0.186330468	0.048	0.164	1.31E-48	2	MIR4435-2HG
2.56E-53	-0.186750803	0.034	0.145	4.24E-49	2	PTTG1
3.57E-28	-0.186764617	0.281	0.388	5.91E-24	2	SLFN5
2.08E-37	-0.18676776	0.166	0.284	3.45E-33	2	DOK2
7.67E-40	-0.187988356	0.129	0.244	1.27E-35	2	F2R
1.97E-44	-0.189078201	0.135	0.264	3.27E-40	2	JPT1
5.59E-30	-0.193922758	0.621	0.705	9.26E-26	2	CALM2
4.37E-26	-0.194695657	0.4	0.495	7.24E-22	2	GIMAP4
1.54E-45	-0.195817445	0.084	0.2	2.54E-41	2	ZEB2
8.48E-53	-0.196295214	0.064	0.187	1.40E-48	2	OASL
6.37E-32	-0.197100137	0.538	0.632	1.05E-27	2	WIPF1
2.44E-29	-0.197476797	0.418	0.521	4.04E-25	2	SLC9A3R1
3.21E-24	-0.198750561	0.488	0.568	5.31E-20	2	GYPC
8.11E-29	-0.20042929	0.413	0.517	1.34E-24	2	SEPTIN6
9.47E-32	-0.200933915	0.281	0.394	1.57E-27	2	IKZF3
1.30E-36	-0.203007782	0.198	0.319	2.15E-32	2	AOAH
5.18E-32	-0.203768551	0.625	0.702	8.57E-28	2	GMFG
1.30E-08	-0.203840254	0.872	0.865	0.000214693	2	S100A10
1.28E-30	-0.204343622	0.783	0.83	2.13E-26	2	PPDPF
1.49E-48	-0.205388447	0.02	0.116	2.47E-44	2	XCL2
6.44E-29	-0.205806931	0.525	0.62	1.07E-24	2	LEPROTL1
3.58E-30	-0.205974165	0.494	0.591	5.93E-26	2	CAP1
1.96E-28	-0.206291635	0.457	0.55	3.24E-24	2	CNN2
7.85E-38	-0.207084975	0.302	0.428	1.30E-33	2	MCUB
2.52E-54	-0.208347863	0.124	0.266	4.18E-50	2	CMTM7
9.18E-32	-0.209413557	0.29	0.403	1.52E-27	2	TRAC
2.74E-27	-0.21301655	0.562	0.644	4.54E-23	2	MSN
4.12E-33	-0.214729859	0.312	0.425	6.82E-29	2	CALM3
7.77E-32	-0.214798246	0.283	0.396	1.29E-27	2	SAT1
3.15E-38	-0.214827002	0.301	0.427	5.21E-34	2	BLOC1S1
1.03E-40	-0.216033936	0.613	0.711	1.71E-36	2	SUMO2
1.92E-67	-0.21617708	0.037	0.17	3.19E-63	2	PDCD1
9.59E-31	-0.217264125	0.536	0.623	1.59E-26	2	PTPRCAP
2.28E-27	-0.217698829	0.832	0.86	3.77E-23	2	HCST
1.73E-59	-0.218918407	0.08	0.219	2.87E-55	2	PECAM1
4.76E-32	-0.219802483	0.644	0.724	7.87E-28	2	EVL
8.81E-36	-0.221128425	0.522	0.627	1.46E-31	2	GSTK1
2.03E-26	-0.223064321	0.481	0.571	3.35E-22	2	RESF1
1.45E-38	-0.223327323	0.313	0.435	2.40E-34	2	PSMB10
1.46E-25	-0.223534969	0.561	0.636	2.41E-21	2	FYN
7.05E-39	-0.223815786	0.345	0.473	1.17E-34	2	IL10RA
1.81E-36	-0.224581995	0.93	0.945	3.00E-32	2	UBC
4.76E-31	-0.225951843	0.446	0.545	7.89E-27	2	ZYX
1.28E-40	-0.226033506	0.287	0.414	2.12E-36	2	NAP1L4
8.21E-52	-0.226555736	0.052	0.168	1.36E-47	2	PASK
1.36E-69	-0.227081241	0.028	0.16	2.25E-65	2	CTLA4
3.82E-56	-0.227233682	0.084	0.219	6.32E-52	2	RGS1
1.37E-44	-0.227235623	0.21	0.345	2.27E-40	2	IL2RB
3.82E-27	-0.227772663	0.651	0.715	6.33E-23	2	LIMD2
3.11E-39	-0.227999593	0.739	0.812	5.15E-35	2	PSME1
9.00E-61	-0.228334046	0.02	0.136	1.49E-56	2	IFNG
1.79E-30	-0.229090315	0.357	0.465	2.97E-26	2	ANXA5
5.07E-30	-0.229406702	0.862	0.886	8.39E-26	2	SARAF
2.66E-34	-0.229762221	0.546	0.639	4.41E-30	2	LDHB
3.87E-50	-0.230308868	0.21	0.355	6.41E-46	2	ITK
2.17E-55	-0.232044533	0.143	0.29	3.59E-51	2	TUBA4A
1.66E-20	-0.23213893	0.211	0.291	2.75E-16	2	IFI6
2.61E-40	-0.233059786	0.476	0.597	4.33E-36	2	CD3G
3.73E-41	-0.234690153	0.358	0.487	6.17E-37	2	SMCHD1
1.95E-28	-0.236933909	0.465	0.552	3.24E-24	2	GZMM
6.43E-34	-0.237809511	0.835	0.877	1.06E-29	2	HMGB1
5.74E-31	-0.238287288	0.715	0.77	9.50E-27	2	CLIC1
6.37E-44	-0.238966565	0.404	0.536	1.05E-39	2	STK17A
1.70E-29	-0.239164686	0.301	0.408	2.81E-25	2	TRBC1
2.37E-40	-0.240129014	0.384	0.507	3.92E-36	2	PSMB8
3.18E-79	-0.241473291	0.035	0.187	5.26E-75	2	YBX3
2.12E-58	-0.242016159	0.161	0.315	3.51E-54	2	SAMSN1
1.81E-56	-0.242694343	0.207	0.362	3.00E-52	2	MBP
9.94E-39	-0.243042994	0.119	0.229	1.65E-34	2	MX1
5.81E-35	-0.243248606	0.301	0.415	9.61E-31	2	APOBEC3G
1.75E-49	-0.247044192	0.217	0.358	2.89E-45	2	CD5
2.13E-51	-0.247414776	0.253	0.402	3.52E-47	2	CLEC2D
5.41E-32	-0.24804177	0.446	0.545	8.95E-28	2	RNF213
2.46E-45	-0.248241828	0.479	0.595	4.08E-41	2	PPP1CA
2.73E-55	-0.249294261	0.22	0.376	4.53E-51	2	WNK1
2.27E-72	-0.249658737	0.08	0.238	3.77E-68	2	SLF1
7.81E-46	-0.249854544	0.368	0.502	1.29E-41	2	LAT
6.41E-25	-0.250292232	0.462	0.556	1.06E-20	2	MT2A
2.00E-49	-0.251917313	0.697	0.78	3.31E-45	2	ARPC3
3.41E-43	-0.255140065	0.301	0.43	5.64E-39	2	C12orf75
1.17E-38	-0.255757407	0.298	0.424	1.93E-34	2	H2AFZ
6.58E-28	-0.256421362	0.346	0.441	1.09E-23	2	CLDND1
5.88E-47	-0.261968038	0.383	0.524	9.74E-43	2	ITGA4
4.96E-56	-0.267891729	0.536	0.664	8.21E-52	2	LCK
9.25E-34	-0.267965484	0.441	0.545	1.53E-29	2	UCP2
4.45E-25	-0.268627658	0.619	0.678	7.36E-21	2	IFITM2
1.52E-20	-0.268673377	0.497	0.568	2.52E-16	2	HMGN2
1.73E-55	-0.269003259	0.752	0.828	2.87E-51	2	OAZ1
5.37E-72	-0.274392278	0.157	0.33	8.90E-68	2	IDH2
5.08E-77	-0.275979583	0.083	0.248	8.41E-73	2	TOX
1.05E-83	-0.276129102	0.014	0.159	1.73E-79	2	TTN
3.21E-47	-0.276630792	0.388	0.52	5.32E-43	2	LITAF
1.63E-63	-0.27742587	0.868	0.916	2.69E-59	2	CYBA
2.76E-57	-0.280475224	0.972	0.982	4.57E-53	2	SH3BGRL3
6.83E-24	-0.282566739	0.246	0.334	1.13E-19	2	ISG15
9.23E-56	-0.289774046	0.544	0.661	1.53E-51	2	CAPZB
8.07E-55	-0.293506423	0.468	0.604	1.34E-50	2	PSMB9
1.27E-46	-0.294321511	0.468	0.587	2.10E-42	2	ISG20
8.33E-56	-0.295771775	0.698	0.786	1.38E-51	2	RAC2
5.04E-47	-0.297529807	0.392	0.527	8.34E-43	2	PIK3R1
2.79E-13	-0.298478168	0.121	0.177	4.62E-09	2	STMN1
1.39E-88	-0.298783477	0.042	0.209	2.30E-84	2	DUSP4
8.06E-66	-0.30249739	0.733	0.815	1.33E-61	2	ARPC2
5.93E-79	-0.306524808	0.919	0.953	9.81E-75	2	ARHGDIB
4.16E-80	-0.30851439	0.044	0.198	6.89E-76	2	LEF1
3.71E-53	-0.317610214	0.761	0.829	6.14E-49	2	SRGN
1.95E-87	-0.321002597	0.25	0.455	3.23E-83	2	GSTP1
2.66E-41	-0.329660591	0.392	0.516	4.41E-37	2	HMGB2
1.43E-80	-0.331317712	0.88	0.935	2.36E-76	2	MYL6
1.25E-98	-0.333631216	0.922	0.965	2.08E-94	2	ATP5F1E
9.15E-86	-0.334292003	0.266	0.462	1.51E-81	2	ARHGAP9
6.80E-77	-0.336343004	0.754	0.84	1.13E-72	2	CD99
4.16E-79	-0.337455212	0.549	0.699	6.88E-75	2	SUB1
8.53E-73	-0.338109183	0.925	0.958	1.41E-68	2	CFL1
9.87E-73	-0.340546438	0.02	0.153	1.63E-68	2	LINC02446
4.48E-39	-0.34307334	0.229	0.344	7.42E-35	2	LAG3
4.19E-52	-0.344916392	0.46	0.596	6.94E-48	2	TRBC2
1.33E-55	-0.346083984	0.643	0.734	2.20E-51	2	CD2
1.07E-19	-0.348130115	0.227	0.308	1.78E-15	2	CCL4
2.31E-85	-0.348266886	0.663	0.788	3.82E-81	2	YWHAB
8.34E-104	-0.359704144	0.076	0.276	1.38E-99	2	KLRC4
1.72E-111	-0.359767866	0.019	0.204	2.85E-107	2	HLA-DQA2
7.14E-165	-0.360928949	1	1	1.18E-160	2	TMSB4X
9.32E-74	-0.368096523	0.81	0.875	1.54E-69	2	CORO1A
3.59E-87	-0.368334993	0.187	0.38	5.94E-83	2	LYST
3.94E-111	-0.375996916	0.878	0.946	6.52E-107	2	PTPRC
4.51E-23	-0.377615545	0.802	0.723	7.47E-19	2	GZMK
3.59E-98	-0.383342111	0.67	0.795	5.94E-94	2	CD3D
9.24E-108	-0.386390355	0.193	0.418	1.53E-103	2	CXCR3
9.92E-119	-0.388942885	0.062	0.276	1.64E-114	2	HLA-DMA
2.74E-61	-0.391052322	0.553	0.668	4.53E-57	2	LY6E
1.87E-176	-0.400353095	0.999	1	3.10E-172	2	HLA-A
1.01E-101	-0.412546875	0.784	0.86	1.67E-97	2	LSP1
4.72E-57	-0.41514431	0.876	0.911	7.82E-53	2	ACTG1
1.45E-54	-0.420528781	0.523	0.638	2.40E-50	2	CD7
3.72E-158	-0.425428415	0.067	0.329	6.15E-154	2	ARID5B
6.68E-131	-0.435834096	0.023	0.235	1.11E-126	2	HLA-DQA1
9.77E-94	-0.438345807	0.523	0.676	1.62E-89	2	PLAAT4
2.43E-129	-0.439662587	0.042	0.26	4.03E-125	2	HLA-DQB1
8.52E-82	-0.439913252	0.947	0.97	1.41E-77	2	GAPDH
5.49E-49	-0.456213989	0.837	0.888	9.08E-45	2	CRIP1
2.45E-120	-0.458660848	0.462	0.666	4.05E-116	2	ITGB2
1.07E-169	-0.463307538	0.035	0.299	1.76E-165	2	TIGIT
6.05E-120	-0.466343757	0.412	0.625	1.00E-115	2	LIME1
3.55E-165	-0.482933537	0.115	0.395	5.87E-161	2	CYTOR
3.32E-137	-0.485150681	0.401	0.642	5.50E-133	2	KLRK1
8.00E-140	-0.489412876	0.664	0.825	1.32E-135	2	CD8A
2.18E-133	-0.490555039	0.974	0.985	3.61E-129	2	PFN1
8.70E-34	-0.503859885	0.754	0.706	1.44E-29	2	GZMA
3.50E-95	-0.520406154	0.12	0.311	5.80E-91	2	CMC1
6.26E-129	-0.52135696	0.991	0.998	1.04E-124	2	ACTB
2.96E-88	-0.524073779	0.706	0.767	4.91E-84	2	CST7
1.36E-126	-0.525053372	0.239	0.475	2.25E-122	2	ITM2A
1.88E-133	-0.527813088	0.246	0.495	3.11E-129	2	ITGB1
2.09E-87	-0.549431167	0.031	0.189	3.46E-83	2	ZNF683
2.31E-120	-0.551247105	0.026	0.227	3.83E-116	2	SELL
8.40E-116	-0.586368923	0.87	0.91	1.39E-111	2	IFITM1
6.20E-185	-0.615294939	0.281	0.565	1.03E-180	2	CD27
4.05E-99	-0.619266974	0.064	0.251	6.70E-95	2	GZMB
0	-0.721721486	0.968	0.996	0	2	TMSB10
2.13E-103	-0.725972125	0.259	0.468	3.53E-99	2	LGALS1
2.06E-302	-0.741208389	0.356	0.716	3.40E-298	2	FYB1
2.81E-294	-0.749855308	0.334	0.708	4.65E-290	2	CD8B
8.95E-206	-0.81328811	0.933	0.901	1.48E-201	2	CCL5
9.97E-189	-0.823589028	0.089	0.386	1.65E-184	2	GZMH
8.85E-307	-0.871729915	0.166	0.564	1.46E-302	2	HLA-DPB1
5.51E-288	-0.91939668	0.168	0.549	9.13E-284	2	HLA-DPA1
1.32E-218	-0.953019566	0.059	0.379	2.18E-214	2	HLA-DRA
6.92E-298	-1.022174339	0.11	0.506	1.14E-293	2	HLA-DRB1
0	-1.102559307	0.227	0.718	0	2	COTL1
0	-1.147106839	0.075	0.487	0	2	HLA-DRB5
0	-1.450255286	0.754	0.879	0	2	CD74
1.40E-220	0.58696646	0.992	0.896	2.32E-216	3	CCL5
9.13E-131	0.531673836	0.876	0.695	1.51E-126	3	GZMA
7.65E-143	0.505947167	0.903	0.714	1.27E-138	3	GZMK
1.74E-125	0.426733722	0.597	0.336	2.87E-121	3	GZMH
1.22E-51	0.350707487	0.438	0.287	2.02E-47	3	CCL4
2.07E-70	0.325897801	0.85	0.714	3.42E-66	3	CD2
6.75E-68	0.294754393	0.892	0.749	1.12E-63	3	CST7
3.00E-64	0.286971196	0.951	0.859	4.96E-60	3	CD74
9.27E-64	0.281481282	0.898	0.802	1.54E-59	3	CD8A
2.65E-44	0.260358455	0.984	0.966	4.39E-40	3	GAPDH
3.49E-48	0.249003049	0.772	0.652	5.77E-44	3	PLAAT4
9.02E-46	0.241582625	0.609	0.475	1.49E-41	3	GIMAP4
2.39E-35	0.237497641	0.339	0.224	3.96E-31	3	GZMB
6.79E-43	0.236157764	0.525	0.393	1.12E-38	3	APOBEC3G
4.77E-25	0.232007829	0.783	0.706	7.90E-21	3	KLF6
7.97E-35	0.231526085	0.766	0.665	1.32E-30	3	CD8B
3.95E-52	0.212075537	0.634	0.454	6.55E-48	3	HLA-DRB1
6.99E-24	0.206974254	0.549	0.439	1.16E-19	3	LGALS1
2.11E-32	0.204606408	0.568	0.457	3.49E-28	3	EVI2B
6.97E-35	0.203086885	0.484	0.358	1.15E-30	3	CYTOR
3.54E-41	0.202218403	0.416	0.286	5.86E-37	3	GLIPR1
2.30E-35	0.198778798	0.906	0.848	3.80E-31	3	LSP1
1.29E-26	0.195541397	0.712	0.621	2.13E-22	3	FYN
4.21E-31	0.193352673	0.621	0.515	6.96E-27	3	STK17A
3.67E-41	0.192319942	0.657	0.501	6.08E-37	3	HLA-DPA1
4.04E-22	0.190570893	0.644	0.556	6.69E-18	3	RESF1
1.54E-30	0.188795769	0.499	0.365	2.55E-26	3	RPS4Y1
2.84E-31	0.188568846	0.531	0.417	4.70E-27	3	TC2N
6.39E-42	0.184350226	0.597	0.435	1.06E-37	3	HLA-DRB5
1.68E-48	0.182892823	0.278	0.159	2.79E-44	3	APOBEC3H
4.76E-33	0.182695065	0.472	0.338	7.88E-29	3	HLA-DRA
2.83E-28	0.178410702	0.649	0.541	4.68E-24	3	CLEC2B
6.08E-26	0.174986707	0.415	0.317	1.01E-21	3	PYHIN1
1.85E-09	0.17227684	0.912	0.907	3.06E-05	3	ACTG1
1.43E-26	0.167257126	0.542	0.435	2.37E-22	3	ARHGAP9
3.68E-21	0.166143454	0.795	0.731	6.09E-17	3	CD44
9.30E-17	0.164390143	0.693	0.631	1.54E-12	3	MSN
4.17E-26	0.161999795	0.964	0.937	6.90E-22	3	PTPRC
2.69E-20	0.161959022	0.857	0.823	4.45E-16	3	PPDPF
7.02E-22	0.161357251	0.765	0.664	1.16E-17	3	COTL1
2.31E-31	0.158802793	0.318	0.214	3.83E-27	3	SLF1
6.42E-12	0.154986872	0.487	0.427	1.06E-07	3	CLDND1
9.55E-31	0.15407135	0.659	0.515	1.58E-26	3	HLA-DPB1
9.42E-16	0.153647185	0.766	0.715	1.56E-11	3	LCP1
1.37E-14	0.152528757	0.879	0.868	2.27E-10	3	CORO1A
6.76E-14	0.151652389	0.597	0.523	1.12E-09	3	DNAJB1
1.25E-23	0.151482621	0.711	0.616	2.07E-19	3	WIPF1
9.79E-18	0.14935912	0.515	0.434	1.62E-13	3	RGS10
3.84E-20	0.149029613	0.315	0.232	6.36E-16	3	ITM2C
1.12E-17	0.148860541	0.478	0.399	1.85E-13	3	AKNA
3.79E-17	0.148669652	0.809	0.76	6.28E-13	3	CLIC1
2.90E-19	0.147833442	0.567	0.478	4.80E-15	3	GIMAP7
2.64E-21	0.147326053	0.715	0.625	4.37E-17	3	CD81
9.05E-18	0.145956023	0.753	0.676	1.50E-13	3	FYB1
3.40E-25	0.145837468	0.403	0.299	5.62E-21	3	AOAH
1.91E-22	0.145297072	0.895	0.816	3.16E-18	3	SRGN
5.30E-32	0.145229883	0.333	0.224	8.77E-28	3	F2R
3.79E-19	0.144901454	0.474	0.384	6.27E-15	3	CTSC
6.49E-18	0.144633642	0.505	0.425	1.07E-13	3	CTSD
5.67E-18	0.143548378	0.611	0.529	9.38E-14	3	ZYX
1.16E-22	0.143485624	0.36	0.268	1.91E-18	3	GIMAP1
1.26E-09	0.14229408	0.671	0.621	2.08E-05	3	JUN
2.24E-19	0.142131735	0.382	0.296	3.71E-15	3	MXD4
1.04E-15	0.142074729	0.825	0.772	1.72E-11	3	YWHAB
7.86E-11	0.141030155	0.71	0.659	1.30E-06	3	MYH9
1.01E-15	0.140618064	0.747	0.691	1.68E-11	3	GMFG
1.68E-17	0.140215686	0.476	0.39	2.77E-13	3	CXCR3
1.19E-17	0.139474638	0.695	0.613	1.97E-13	3	KLRK1
3.05E-15	0.137170076	0.56	0.483	5.05E-11	3	EMB
4.41E-18	0.13662249	0.377	0.296	7.30E-14	3	LBH
1.08E-17	0.136538016	0.617	0.532	1.79E-13	3	CD27
1.56E-23	0.136299949	0.338	0.245	2.58E-19	3	APOBEC3C
2.95E-18	0.13623385	0.392	0.306	4.89E-14	3	SH2D1A
5.66E-14	0.134061996	0.199	0.142	9.38E-10	3	CCL4L2
2.28E-20	0.133976826	0.381	0.292	3.78E-16	3	THEMIS
8.65E-21	0.132314118	0.398	0.306	1.43E-16	3	IDH2
3.37E-16	0.131965152	0.752	0.679	5.58E-12	3	SUB1
3.11E-21	0.131959222	0.312	0.227	5.15E-17	3	GYG1
1.63E-20	0.131572706	0.472	0.376	2.70E-16	3	IKZF3
6.65E-21	0.128918776	0.339	0.248	1.10E-16	3	HLA-DMA
1.09E-15	0.12559752	0.585	0.504	1.80E-11	3	EML4
3.44E-18	0.123211991	0.373	0.29	5.70E-14	3	ZBTB38
3.05E-13	0.122896587	0.426	0.356	5.05E-09	3	WNK1
6.88E-15	0.122475725	0.491	0.416	1.14E-10	3	SKAP1
7.74E-15	0.122467898	0.857	0.817	1.28E-10	3	OAZ1
7.55E-18	0.122004827	0.468	0.377	1.25E-13	3	SAMD3
1.83E-13	0.121586612	0.675	0.605	3.03E-09	3	LEPROTL1
3.67E-71	0.121586295	0.109	0.033	6.07E-67	3	ITGA1
2.90E-16	0.119724011	0.965	0.948	4.80E-12	3	ARHGDIB
3.33E-16	0.11732294	0.877	0.828	5.51E-12	3	CD99
1.87E-12	0.116298168	0.43	0.364	3.09E-08	3	CAMK4
1.44E-16	0.115780633	0.972	0.96	2.38E-12	3	ATP5F1E
1.16E-10	0.114702264	0.811	0.771	1.93E-06	3	UQCRB
3.44E-16	0.114528939	0.954	0.927	5.70E-12	3	MYL6
6.61E-12	0.114004229	0.644	0.58	1.09E-07	3	CD3G
6.99E-15	0.113681777	0.957	0.945	1.16E-10	3	HLA-E
5.22E-17	0.112860991	0.218	0.153	8.65E-13	3	PMAIP1
2.03E-10	0.112594548	0.486	0.422	3.35E-06	3	RASAL3
7.87E-10	0.11226102	0.431	0.373	1.30E-05	3	SLFN5
8.50E-15	0.111533585	0.713	0.647	1.41E-10	3	LCK
2.10E-12	0.110984708	0.542	0.47	3.47E-08	3	ACTN4
1.00E-11	0.110547164	0.535	0.464	1.66E-07	3	PARP8
1.60E-17	0.110307482	0.357	0.274	2.64E-13	3	ARAP2
2.10E-15	0.107878562	0.315	0.242	3.47E-11	3	ATP8A1
1.57E-17	0.107729339	0.271	0.196	2.60E-13	3	MT1F
4.41E-15	0.107115514	0.999	1	7.30E-11	3	TMSB4X
6.81E-23	0.106217669	0.224	0.146	1.13E-18	3	MIR4435-2HG
2.18E-15	0.105476516	0.268	0.2	3.60E-11	3	FAM160B1
4.37E-16	0.105471176	0.443	0.354	7.24E-12	3	LYST
4.53E-16	0.105431643	0.395	0.315	7.50E-12	3	APMAP
2.22E-17	0.105035025	0.229	0.161	3.68E-13	3	PDE4DIP
5.25E-11	0.104446328	0.453	0.388	8.69E-07	3	IFI16
9.48E-14	0.10391813	0.387	0.316	1.57E-09	3	EPS15
4.89E-10	0.103256188	0.648	0.586	8.10E-06	3	HIGD2A
4.35E-11	0.102517561	0.397	0.334	7.19E-07	3	PIP4K2A
1.40E-17	0.102080043	0.241	0.17	2.31E-13	3	OASL
5.08E-11	0.101887709	0.464	0.397	8.40E-07	3	TERF2IP
4.89E-11	0.101816019	0.706	0.651	8.10E-07	3	SEPTIN7
1.92E-15	0.101576285	0.288	0.217	3.18E-11	3	NAA50
3.22E-12	0.10122749	0.344	0.278	5.33E-08	3	SASH3
3.82E-10	0.100793159	0.393	0.334	6.33E-06	3	IL16
2.54E-10	0.100401876	0.448	0.391	4.21E-06	3	APBB1IP
1.94E-21	0.100359332	1	0.999	3.21E-17	3	HLA-A
1.24E-13	0.100343927	0.291	0.225	2.06E-09	3	PDE7A
6.56E-08	-0.101538329	0.444	0.496	0.001086622	3	GTF3A
1.92E-15	-0.101690838	0.999	0.999	3.18E-11	3	RPS14
1.84E-06	-0.10350119	0.86	0.886	0.030484182	3	MT-ND2
5.60E-13	-0.103742259	0.973	0.98	9.26E-09	3	NACA
1.70E-15	-0.105534734	0.998	0.999	2.81E-11	3	RPS21
1.16E-15	-0.106099863	0.108	0.173	1.91E-11	3	BCL2
5.76E-14	-0.106942203	0.994	0.994	9.54E-10	3	RPLP2
3.57E-10	-0.107596909	0.89	0.905	5.91E-06	3	FTL
2.37E-10	-0.107922274	0.227	0.286	3.92E-06	3	AL138963.4
8.05E-12	-0.111045269	0.269	0.336	1.33E-07	3	RIPOR2
5.12E-12	-0.112552608	0.13	0.187	8.47E-08	3	MYC
6.66E-09	-0.112676132	0.779	0.805	0.000110331	3	RPL7
4.82E-17	-0.112901701	0.114	0.184	7.98E-13	3	S1PR1
5.63E-15	-0.11469639	0.986	0.989	9.32E-11	3	RPL15
6.78E-23	-0.11503508	1	0.999	1.12E-18	3	RPL30
1.36E-09	-0.11516674	0.362	0.419	2.26E-05	3	SNHG8
3.60E-09	-0.115452669	0.399	0.455	5.96E-05	3	YWHAQ
2.18E-09	-0.11581208	0.556	0.608	3.61E-05	3	SNHG29
9.02E-15	-0.115958145	0.999	0.999	1.49E-10	3	MT-CO2
1.55E-15	-0.116315226	0.145	0.214	2.56E-11	3	CD55
9.43E-07	-0.116489083	0.557	0.595	0.015607797	3	SPOCK2
3.51E-12	-0.116889193	0.2	0.262	5.81E-08	3	PIM2
3.02E-17	-0.117208205	0.996	0.996	4.99E-13	3	RPL6
9.72E-10	-0.117662747	0.5	0.554	1.61E-05	3	NME2
2.85E-09	-0.118038926	0.488	0.543	4.71E-05	3	FLNA
1.81E-16	-0.120603313	0.99	0.995	2.99E-12	3	RPL36
4.25E-08	-0.121554988	0.448	0.503	0.000702996	3	DUSP1
2.85E-12	-0.124055281	0.956	0.957	4.71E-08	3	RPL36A
4.27E-22	-0.124181292	0.998	0.999	7.07E-18	3	RPL37
2.37E-12	-0.12548619	0.246	0.31	3.92E-08	3	XBP1
2.20E-12	-0.125878141	0.705	0.75	3.64E-08	3	YBX1
2.07E-09	-0.126792193	0.848	0.865	3.42E-05	3	MT-ND4
9.54E-15	-0.13019063	0.97	0.971	1.58E-10	3	RPL10A
1.13E-14	-0.132096373	0.954	0.971	1.88E-10	3	MT-ND4L
1.35E-15	-0.132353392	0.971	0.977	2.23E-11	3	RPS9
1.64E-09	-0.132957439	0.255	0.306	2.72E-05	3	NOSIP
3.33E-18	-0.134654935	0.993	0.993	5.52E-14	3	PTMA
3.05E-13	-0.135811783	0.992	0.991	5.05E-09	3	RPS2
2.10E-24	-0.142394987	0.998	0.999	3.47E-20	3	RPS23
3.49E-30	-0.143023451	1	1	5.78E-26	3	RPS27A
1.01E-16	-0.143230104	1	1	1.68E-12	3	RPLP1
6.55E-08	-0.145065418	0.288	0.337	0.001083889	3	IFITM3
1.59E-18	-0.146165321	0.969	0.976	2.64E-14	3	RPL9
1.92E-30	-0.147081003	1	0.999	3.19E-26	3	RPL11
7.20E-19	-0.147587603	0.999	0.998	1.19E-14	3	RPS18
1.29E-17	-0.149557355	0.254	0.335	2.14E-13	3	TMEM123
3.93E-34	-0.150276377	1	1	6.51E-30	3	RPS28
1.73E-29	-0.153797469	0.092	0.185	2.86E-25	3	BCL3
3.90E-14	-0.154607501	0.732	0.781	6.46E-10	3	EMP3
7.39E-11	-0.154928677	0.633	0.676	1.22E-06	3	IFITM2
1.98E-18	-0.15634795	0.114	0.184	3.28E-14	3	AQP3
5.78E-12	-0.15767249	0.353	0.424	9.57E-08	3	FOS
1.22E-19	-0.160898365	0.977	0.98	2.02E-15	3	RPS5
7.26E-31	-0.162354305	1	0.999	1.20E-26	3	RPL39
3.66E-31	-0.16578807	0.993	0.996	6.05E-27	3	RPL29
5.24E-36	-0.16593479	0.998	0.999	8.68E-32	3	RPL19
1.47E-16	-0.170525798	0.085	0.146	2.43E-12	3	LINC02446
8.62E-32	-0.173710112	0.983	0.99	1.43E-27	3	RPL8
8.05E-23	-0.175244409	0.99	0.988	1.33E-18	3	RPL3
2.15E-29	-0.176860474	0.992	0.992	3.55E-25	3	RPL21
2.57E-31	-0.179140328	0.993	0.995	4.26E-27	3	RPL12
3.84E-26	-0.179275399	0.972	0.978	6.36E-22	3	RPL5
7.63E-18	-0.179960806	0.607	0.675	1.26E-13	3	HSP90AB1
6.82E-14	-0.183016578	0.547	0.61	1.13E-09	3	NFKBIA
3.21E-30	-0.183761183	0.999	0.999	5.31E-26	3	RPS8
1.40E-10	-0.192584757	0.127	0.179	2.32E-06	3	ZNF683
1.65E-44	-0.192665216	0.998	0.998	2.73E-40	3	RPL18A
8.78E-21	-0.195062226	0.742	0.778	1.45E-16	3	EEF1G
2.36E-16	-0.195081949	0.353	0.426	3.91E-12	3	TCF7
2.18E-40	-0.201807277	0.999	0.999	3.60E-36	3	RPL13
7.33E-28	-0.202240023	0.102	0.191	1.21E-23	3	LEF1
6.34E-25	-0.203748374	0.974	0.984	1.05E-20	3	MT-ND3
6.86E-44	-0.20439789	1	1	1.14E-39	3	RPS12
2.34E-48	-0.205365678	0.997	0.999	3.87E-44	3	RPS4X
9.52E-20	-0.207879572	0.98	0.978	1.58E-15	3	RPLP0
3.53E-37	-0.208391583	0.993	0.994	5.84E-33	3	RPS6
5.30E-53	-0.210163623	1	1	8.78E-49	3	EEF1A1
5.29E-30	-0.211542762	0.901	0.921	8.75E-26	3	RPL4
7.15E-43	-0.212956881	0.999	0.998	1.18E-38	3	RPS3A
5.29E-57	-0.220240928	1	0.999	8.75E-53	3	RPL34
1.24E-30	-0.224169907	0.247	0.359	2.04E-26	3	FLT3LG
1.08E-42	-0.224941199	1	0.999	1.78E-38	3	TPT1
9.63E-31	-0.226658844	0.251	0.363	1.59E-26	3	PIM1
4.27E-28	-0.234632069	0.814	0.852	7.06E-24	3	EEF1B2
2.34E-49	-0.234799687	0.995	0.995	3.87E-45	3	RPS13
2.29E-18	-0.234837099	0.628	0.686	3.79E-14	3	JUNB
3.49E-61	-0.238905803	0.999	0.999	5.78E-57	3	RPL32
3.37E-42	-0.239857203	0.922	0.948	5.58E-38	3	RPL22
1.39E-22	-0.244646801	0.772	0.809	2.31E-18	3	PABPC1
1.28E-23	-0.255586407	0.546	0.635	2.12E-19	3	CD7
1.01E-40	-0.260521308	0.068	0.175	1.67E-36	3	NCR3
8.19E-34	-0.296867007	0.87	0.91	1.36E-29	3	IFITM1
2.29E-12	-0.309094854	0.258	0.324	3.79E-08	3	TUBA1B
2.38E-66	-0.377160581	0.431	0.612	3.93E-62	3	KLF2
3.27E-60	-0.397793201	0.078	0.221	5.41E-56	3	SELL
2.49E-38	-0.416606643	0.383	0.52	4.12E-34	3	IL7R
1.27E-47	-0.643667188	0.558	0.654	2.10E-43	3	LTB
4.72E-31	-0.746808825	0.213	0.305	7.81E-27	3	KLRB1
0	1.53084609	0.396	0.053	0	4	CXCL13
0	1.081391814	0.79	0.418	0	4	HLA-DRB5
0	0.964283424	0.783	0.441	0	4	HLA-DRB1
7.81E-177	0.909815442	0.193	0.046	1.29E-172	4	TRBV7-6
9.44E-238	0.903022451	0.954	0.859	1.56E-233	4	CD74
1.15E-276	0.897509922	0.651	0.322	1.90E-272	4	HLA-DRA
6.00E-257	0.762504986	0.787	0.489	9.93E-253	4	HLA-DPA1
5.04E-257	0.715519309	0.796	0.503	8.34E-253	4	HLA-DPB1
5.14E-193	0.633182203	0.784	0.544	8.50E-189	4	ALOX5AP
1.12E-269	0.622018058	0.494	0.19	1.85E-265	4	HLA-DQA1
1.61E-200	0.612759349	0.707	0.431	2.67E-196	4	ITM2A
4.55E-112	0.608784695	0.643	0.431	7.53E-108	4	LGALS1
1.84E-110	0.532365302	0.824	0.7	3.05E-106	4	GZMA
4.25E-127	0.514765153	0.584	0.338	7.03E-123	4	GZMH
6.79E-131	0.496808799	0.185	0.053	1.12E-126	4	TRAV19
5.02E-231	0.496589823	0.436	0.164	8.30E-227	4	HLA-DQA2
5.79E-161	0.493540574	0.462	0.219	9.58E-157	4	HLA-DQB1
7.93E-110	0.448598772	0.717	0.523	1.31E-105	4	CD27
1.22E-130	0.411057672	0.458	0.238	2.02E-126	4	HLA-DMA
2.31E-64	0.409555203	0.807	0.723	3.83E-60	4	GZMK
1.54E-45	0.392360014	0.451	0.323	2.55E-41	4	LAG3
6.29E-91	0.387087551	0.841	0.658	1.04E-86	4	COTL1
1.52E-43	0.371172006	0.349	0.223	2.51E-39	4	GZMB
1.25E-54	0.355362214	0.907	0.904	2.08E-50	4	CCL5
3.20E-74	0.330900113	0.842	0.715	5.30E-70	4	CD2
7.91E-26	0.311198026	0.827	0.799	1.31E-21	4	NKG7
3.31E-68	0.308632948	0.914	0.847	5.48E-64	4	LSP1
1.18E-63	0.30389535	0.417	0.262	1.96E-59	4	TIGIT
1.23E-91	0.300928494	0.399	0.217	2.04E-87	4	TOX
1.06E-59	0.299516586	0.535	0.378	1.75E-55	4	CTSC
3.58E-73	0.29634491	0.974	0.941	5.93E-69	4	UBC
3.12E-54	0.295533653	0.785	0.673	5.16E-50	4	FYB1
3.54E-56	0.29435325	0.592	0.442	5.86E-52	4	ANXA5
4.50E-53	0.294110317	0.663	0.525	7.45E-49	4	ZYX
2.74E-72	0.292462022	0.983	0.959	4.54E-68	4	ATP5F1E
3.58E-75	0.291158063	0.54	0.354	5.92E-71	4	CYTOR
3.78E-106	0.286848618	0.304	0.134	6.25E-102	4	CTLA4
3.93E-60	0.285521436	0.992	0.984	6.50E-56	4	PFN1
3.52E-40	0.278374484	0.702	0.597	5.83E-36	4	LIME1
1.27E-44	0.262324448	0.837	0.758	2.10E-40	4	CLIC1
1.41E-68	0.261999941	0.27	0.134	2.33E-64	4	TTN
3.28E-59	0.259552079	0.995	0.98	5.43E-55	4	SH3BGRL3
5.88E-60	0.256285139	0.996	0.993	9.74E-56	4	TMSB10
1.15E-46	0.250008644	0.976	0.953	1.90E-42	4	CFL1
7.05E-38	0.249114674	0.98	0.966	1.17E-33	4	GAPDH
2.94E-62	0.24871831	0.324	0.182	4.87E-58	4	DUSP4
2.51E-35	0.241741115	0.51	0.395	4.16E-31	4	APOBEC3G
3.05E-34	0.240180061	0.709	0.595	5.04E-30	4	S100A11
1.15E-83	0.239499154	0.299	0.145	1.91E-79	4	PDCD1
8.27E-41	0.237572579	0.365	0.242	1.37E-36	4	PTMS
1.35E-38	0.231345229	0.771	0.677	2.23E-34	4	SUB1
3.07E-46	0.231245551	0.411	0.277	5.08E-42	4	CARD16
1.08E-61	0.230990158	0.342	0.197	1.78E-57	4	ITGAE
2.54E-36	0.228895921	0.747	0.639	4.21E-32	4	ITGB2
3.94E-78	0.228287376	1	1	6.52E-74	4	TMSB4X
7.54E-36	0.227218803	0.84	0.779	1.25E-31	4	CD3D
7.23E-54	0.225177303	0.227	0.116	1.20E-49	4	IFNG
2.69E-20	0.219232598	0.472	0.396	4.45E-16	4	BAX
5.57E-34	0.217679955	0.944	0.928	9.23E-30	4	MYL6
2.00E-30	0.214720694	0.48	0.375	3.31E-26	4	IKZF3
6.70E-27	0.214466143	0.566	0.463	1.11E-22	4	ITGB1
3.64E-43	0.212494479	0.953	0.877	6.03E-39	4	CRIP1
1.11E-25	0.206713291	0.506	0.41	1.83E-21	4	C12orf75
3.18E-30	0.20611994	0.909	0.866	5.27E-26	4	CORO1A
3.24E-49	0.206017797	0.999	0.999	5.37E-45	4	HLA-A
4.75E-30	0.204629378	0.675	0.573	7.87E-26	4	CAP1
5.34E-29	0.203559446	1	0.997	8.84E-25	4	ACTB
1.16E-29	0.202946564	0.369	0.267	1.93E-25	4	CCDC167
3.07E-47	0.202792027	0.205	0.105	5.08E-43	4	LINC01943
5.59E-38	0.201755417	0.413	0.289	9.25E-34	4	THEMIS
2.97E-19	0.200169827	0.456	0.375	4.91E-15	4	GBP5
8.87E-26	0.19795766	0.454	0.354	1.47E-21	4	LYST
2.72E-33	0.197659232	0.352	0.244	4.50E-29	4	APOBEC3C
1.81E-82	0.195310935	0.15	0.051	2.99E-78	4	MIR155HG
3.02E-45	0.194484759	0.258	0.147	4.99E-41	4	FABP5
4.69E-39	0.192473984	0.265	0.161	7.76E-35	4	APOBEC3H
2.03E-22	0.191959658	0.89	0.854	3.37E-18	4	HCST
7.69E-25	0.191689548	0.935	0.912	1.27E-20	4	IL32
3.04E-30	0.190668322	0.298	0.198	5.04E-26	4	RGS1
4.51E-22	0.189507098	0.547	0.45	7.47E-18	4	PRF1
5.85E-16	0.18704685	0.817	0.768	9.68E-12	4	TSC22D3
1.75E-26	0.183908452	0.707	0.626	2.90E-22	4	CD81
5.32E-16	0.181066349	0.592	0.53	8.80E-12	4	UCP2
1.43E-26	0.178286822	0.399	0.291	2.36E-22	4	CCL4
2.64E-24	0.175720961	0.719	0.644	4.36E-20	4	CAPZB
1.52E-20	0.173070129	0.682	0.609	2.52E-16	4	PTPRCAP
4.34E-14	0.170918266	0.92	0.907	7.18E-10	4	ACTG1
4.19E-20	0.168952433	0.827	0.755	6.93E-16	4	CST7
1.29E-29	0.166872985	0.261	0.17	2.13E-25	4	SIRPG
4.71E-26	0.16685108	0.948	0.928	7.79E-22	4	CD3E
6.87E-116	0.166654674	0.142	0.037	1.14E-111	4	CHN1
1.35E-11	0.16598971	0.632	0.574	2.24E-07	4	H1FX
1.97E-12	0.164142726	0.639	0.578	3.27E-08	4	TRBC2
2.58E-35	0.163658224	0.32	0.208	4.27E-31	4	HNRNPLL
3.74E-21	0.161327549	0.448	0.354	6.19E-17	4	WNK1
9.12E-17	0.161052706	0.554	0.483	1.51E-12	4	LAT
2.46E-12	0.160868974	0.433	0.372	4.06E-08	4	RPS27L
2.98E-27	0.157610855	0.326	0.229	4.94E-23	4	SIT1
8.44E-49	0.156989899	0.189	0.093	1.40E-44	4	CPNE2
5.71E-15	0.155663827	0.555	0.49	9.45E-11	4	PSMB8
1.11E-12	0.151612895	0.613	0.559	1.84E-08	4	RESF1
1.35E-14	0.15152503	0.6	0.53	2.24E-10	4	RNF213
3.47E-17	0.151495001	0.283	0.211	5.75E-13	4	RHOC
9.26E-62	0.149776075	1	1	1.53E-57	4	B2M
6.10E-38	0.149291643	0.143	0.069	1.01E-33	4	CD70
2.24E-60	0.148752111	0.14	0.054	3.70E-56	4	ENTPD1
4.36E-17	0.148135143	0.855	0.817	7.22E-13	4	MYL12B
8.35E-13	0.146904871	0.564	0.506	1.38E-08	4	PKM
2.79E-16	0.146447822	0.878	0.85	4.62E-12	4	IL2RG
4.12E-38	0.146145349	0.217	0.122	6.82E-34	4	DZIP3
8.49E-26	0.146135625	0.274	0.184	1.40E-21	4	CD82
2.86E-15	0.145916492	0.89	0.858	4.74E-11	4	MYL12A
8.73E-10	0.145862799	0.806	0.774	1.44E-05	4	EMP3
3.10E-12	0.145291077	0.536	0.482	5.13E-08	4	GIMAP4
1.81E-15	0.144821092	0.472	0.398	2.99E-11	4	SEM1
6.85E-44	0.144683748	0.159	0.076	1.13E-39	4	NINJ2
6.49E-22	0.144572943	0.106	0.056	1.07E-17	4	CCL3
5.83E-15	0.144233088	0.604	0.539	9.65E-11	4	IQGAP1
2.33E-23	0.143006939	0.217	0.14	3.86E-19	4	CCL4L2
1.47E-18	0.142073739	0.305	0.227	2.43E-14	4	CORO1B
5.08E-19	0.141347136	0.906	0.845	8.42E-15	4	S100A4
2.16E-12	0.140289162	0.607	0.546	3.58E-08	4	CLEC2B
4.17E-23	0.139475624	0.36	0.266	6.90E-19	4	MAP4K1
2.53E-19	0.139423361	0.549	0.461	4.18E-15	4	TSPO
1.69E-15	0.139222757	0.688	0.636	2.79E-11	4	GNAI2
2.85E-11	0.138809526	0.633	0.587	4.73E-07	4	PSMB9
1.27E-12	0.138608717	0.545	0.489	2.11E-08	4	PARK7
1.94E-19	0.13838448	0.942	0.932	3.20E-15	4	SERF2
2.82E-14	0.137953525	0.705	0.648	4.67E-10	4	LCK
1.76E-15	0.137260568	0.44	0.364	2.92E-11	4	TRAF3IP3
6.78E-76	0.136655124	0.114	0.034	1.12E-71	4	DRAIC
1.38E-16	0.136338265	0.373	0.297	2.29E-12	4	IFI27L2
2.76E-14	0.135611942	0.82	0.772	4.57E-10	4	YWHAB
1.00E-20	0.13385029	0.904	0.862	1.66E-16	4	S100A10
3.32E-15	0.133766627	0.489	0.414	5.49E-11	4	BIN1
5.13E-14	0.133353333	0.672	0.614	8.50E-10	4	TRIR
2.65E-16	0.132853073	0.359	0.279	4.39E-12	4	DYNLL1
6.02E-10	0.132330704	0.732	0.693	9.97E-06	4	CTSW
1.06E-11	0.131407171	0.579	0.52	1.76E-07	4	ATP5IF1
6.16E-16	0.131291915	0.33	0.252	1.02E-11	4	LGALS3
5.43E-25	0.131232515	0.227	0.146	8.99E-21	4	MIR4435-2HG
3.63E-15	0.130228989	0.654	0.59	6.01E-11	4	NDUFA13
6.40E-14	0.129282215	0.65	0.58	1.06E-09	4	CD3G
2.91E-13	0.128988131	0.717	0.657	4.81E-09	4	PLAAT4
7.71E-18	0.128114389	0.292	0.217	1.28E-13	4	SLF1
3.35E-12	0.127220243	0.457	0.387	5.54E-08	4	TRAC
1.40E-12	0.126142961	0.434	0.366	2.32E-08	4	TAP1
3.16E-19	0.125836288	0.383	0.294	5.23E-15	4	SAMSN1
6.62E-14	0.125726681	0.53	0.459	1.10E-09	4	DBI
2.83E-19	0.125476362	0.167	0.106	4.68E-15	4	RHOB
2.14E-13	0.12519378	0.479	0.41	3.54E-09	4	BLOC1S1
6.13E-15	0.124710767	0.403	0.326	1.02E-10	4	MYO1G
1.46E-09	0.12429344	0.794	0.773	2.41E-05	4	UQCRB
4.50E-12	0.124127198	0.494	0.433	7.45E-08	4	ARPC4
3.49E-13	0.123869208	0.853	0.806	5.78E-09	4	CD8A
1.21E-16	0.123211433	0.486	0.406	2.00E-12	4	H2AFZ
1.45E-11	0.123201664	0.74	0.698	2.41E-07	4	SUMO2
4.01E-22	0.122826741	0.223	0.147	6.63E-18	4	BATF
2.72E-15	0.122313986	0.498	0.417	4.50E-11	4	SH3KBP1
3.13E-38	0.122019703	0.126	0.057	5.18E-34	4	ADGRG1
2.06E-17	0.121662401	0.305	0.227	3.41E-13	4	F2R
3.05E-13	0.121226302	0.439	0.366	5.04E-09	4	FKBP1A
5.76E-12	0.121204993	0.369	0.304	9.53E-08	4	ATP2B4
7.10E-10	0.120923096	0.661	0.617	1.18E-05	4	RNASEK
5.15E-08	0.120864721	0.699	0.654	0.000852053	4	LY6E
1.06E-37	0.120118429	0.12	0.054	1.76E-33	4	HAVCR2
2.80E-09	0.120033893	0.442	0.39	4.64E-05	4	IFI16
1.30E-18	0.119435388	0.351	0.266	2.15E-14	4	RAB27A
1.01E-20	0.119270339	0.225	0.152	1.68E-16	4	BTG3
7.22E-56	0.118616992	0.109	0.038	1.20E-51	4	TNFRSF9
4.42E-10	0.11814249	0.705	0.667	7.31E-06	4	ARPC1B
4.03E-30	0.117928163	0.149	0.079	6.67E-26	4	HLA-DMB
3.89E-11	0.11741028	0.535	0.47	6.43E-07	4	ACTN4
5.14E-11	0.117339186	0.554	0.493	8.50E-07	4	ATP5MF
1.14E-07	0.1171988	0.332	0.285	0.001878945	4	NR3C1
2.05E-08	0.116958667	0.655	0.617	0.000340018	4	KLRK1
2.56E-06	0.116205455	0.322	0.28	0.042355433	4	IFI6
2.03E-08	0.115014974	0.514	0.462	0.000336635	4	EVI2B
1.88E-14	0.114479729	0.228	0.167	3.12E-10	4	ITGB2-AS1
1.39E-06	0.114418643	0.369	0.322	0.023051825	4	ISG15
3.11E-12	0.113866506	0.32	0.257	5.14E-08	4	AKIRIN2
1.14E-09	0.113815865	0.819	0.79	1.89E-05	4	SRP14
8.49E-08	0.11378944	0.65	0.621	0.001404813	4	VAMP2
1.88E-22	0.11376384	0.167	0.102	3.12E-18	4	CCR5
4.08E-07	0.112578629	0.413	0.372	0.006746859	4	SPTAN1
4.31E-11	0.11223601	0.459	0.392	7.14E-07	4	PRDX1
2.45E-25	0.112053481	0.166	0.097	4.06E-21	4	CDKN2A
1.76E-13	0.111900824	0.958	0.949	2.91E-09	4	ARHGDIB
2.64E-11	0.111387684	0.82	0.782	4.37E-07	4	RHOA
7.36E-09	0.111178197	0.427	0.373	0.00012188	4	SLFN5
2.90E-18	0.110345768	0.23	0.16	4.81E-14	4	SMC4
5.52E-10	0.109961206	0.832	0.805	9.14E-06	4	ARPC2
8.24E-10	0.109749126	0.466	0.41	1.36E-05	4	CALM3
2.46E-09	0.109556759	0.729	0.694	4.07E-05	4	CALM2
1.15E-12	0.107893225	0.337	0.27	1.90E-08	4	MFSD10
4.47E-15	0.107613396	0.258	0.191	7.40E-11	4	TYMP
2.09E-10	0.107167138	0.276	0.222	3.46E-06	4	GPR174
7.19E-08	0.10611159	0.723	0.693	0.001190094	4	GMFG
4.60E-07	0.1059103	0.549	0.508	0.0076223	4	SLC9A3R1
4.97E-13	0.104962441	0.884	0.827	8.23E-09	4	CD99
7.11E-08	0.1040799	0.264	0.215	0.001177505	4	MX1
6.32E-10	0.103055885	0.386	0.325	1.05E-05	4	TMX4
3.06E-30	0.10292465	0.13	0.065	5.07E-26	4	AC243829.4
4.24E-09	0.102661296	0.343	0.288	7.03E-05	4	CDK2AP2
1.18E-13	0.102450406	0.261	0.198	1.96E-09	4	LIMS1
1.01E-09	0.102273637	0.857	0.843	1.67E-05	4	ATP5MG
9.01E-13	0.101973937	0.341	0.273	1.49E-08	4	SCAMP2
1.30E-07	0.101700156	0.423	0.377	0.002154026	4	PSMD8
2.91E-10	0.101421795	0.251	0.198	4.81E-06	4	MT1F
8.16E-08	0.101133432	0.45	0.4	0.001351161	4	HERPUD1
1.42E-08	0.101096811	0.637	0.587	0.000234787	4	HIGD2A
1.68E-13	0.101054114	0.225	0.165	2.78E-09	4	SUPT3H
1.01E-08	0.101014714	0.679	0.644	0.000166611	4	HCLS1
5.32E-07	0.100516118	0.449	0.403	0.008804328	4	CD63
4.69E-14	0.100128735	0.238	0.175	7.76E-10	4	FAS
4.15E-11	-0.100721841	0.361	0.431	6.87E-07	4	GPX4
3.89E-11	-0.101911654	0.834	0.879	6.44E-07	4	RPL31
1.24E-08	-0.102635516	0.515	0.571	0.000205775	4	SF1
4.79E-07	-0.103232205	0.485	0.534	0.00792618	4	DNAJB1
1.24E-17	-0.104795389	0.07	0.133	2.06E-13	4	LSR
4.40E-15	-0.10551128	0.164	0.236	7.29E-11	4	SNRK
9.79E-10	-0.105881389	0.848	0.874	1.62E-05	4	ITM2B
1.28E-13	-0.106077785	0.157	0.224	2.13E-09	4	PPP1R14B
6.71E-09	-0.10649877	0.472	0.527	0.000111009	4	ZFAS1
1.48E-11	-0.10856945	0.473	0.545	2.45E-07	4	GAS5
3.73E-15	-0.109621712	0.196	0.273	6.17E-11	4	TGFBR2
1.35E-14	-0.109763431	0.171	0.242	2.24E-10	4	ABLIM1
4.74E-14	-0.109764438	0.264	0.343	7.85E-10	4	PITPNC1
1.54E-07	-0.110117051	0.631	0.673	0.002546295	4	HSP90AB1
7.50E-11	-0.110330321	0.991	0.992	1.24E-06	4	MT-CYB
2.22E-11	-0.110482768	0.546	0.62	3.68E-07	4	NOP53
3.16E-18	-0.112297903	0.118	0.192	5.24E-14	4	TLE4
1.95E-13	-0.115723695	0.409	0.488	3.22E-09	4	EIF5A
1.61E-12	-0.115827371	0.211	0.281	2.67E-08	4	KLRG1
7.37E-17	-0.11587104	0.98	0.986	1.22E-12	4	RPL37A
9.67E-29	-0.117660139	0.029	0.101	1.60E-24	4	NSG1
1.16E-10	-0.121225204	0.348	0.414	1.92E-06	4	ZFP36L1
3.21E-09	-0.123509672	0.864	0.886	5.31E-05	4	MT-ND2
4.92E-21	-0.123714418	0.125	0.208	8.15E-17	4	SNHG16
9.94E-11	-0.124296575	0.977	0.984	1.65E-06	4	MT-ND3
2.09E-20	-0.124446788	0.996	0.996	3.45E-16	4	RPS25
6.84E-13	-0.125946819	0.349	0.421	1.13E-08	4	SNHG8
1.71E-27	-0.127185526	1	1	2.83E-23	4	RPS27A
9.52E-18	-0.130138282	0.955	0.972	1.58E-13	4	RACK1
3.84E-11	-0.130880782	0.949	0.954	6.36E-07	4	MT-ND5
2.25E-36	-0.131389394	1	1	3.73E-32	4	RPL41
2.30E-14	-0.131421596	0.24	0.314	3.81E-10	4	AOAH
4.45E-16	-0.131594018	0.209	0.287	7.37E-12	4	AL138963.4
2.03E-14	-0.133323449	0.846	0.887	3.36E-10	4	SARAF
1.21E-22	-0.133908644	0.993	0.997	2.00E-18	4	RPL35A
1.07E-07	-0.133921757	0.159	0.206	0.00177574	4	AL627171.2
7.64E-18	-0.134729627	0.213	0.297	1.27E-13	4	CCNH
3.10E-28	-0.135648824	0.083	0.174	5.13E-24	4	FLOT1
6.92E-08	-0.13568701	0.469	0.519	0.00114611	4	PIK3R1
2.31E-20	-0.136147164	0.997	0.999	3.83E-16	4	RPS4X
4.15E-18	-0.136302381	0.221	0.307	6.88E-14	4	MATK
1.89E-18	-0.136379824	0.174	0.255	3.14E-14	4	FKBP11
2.66E-23	-0.137595128	0.999	0.998	4.40E-19	4	RPS29
1.10E-23	-0.137859374	0.987	0.993	1.82E-19	4	RPL23A
1.74E-17	-0.138691748	0.181	0.263	2.88E-13	4	BHLHE40
2.12E-18	-0.13911898	0.076	0.142	3.50E-14	4	CEBPD
5.04E-25	-0.140042526	0.992	0.997	8.34E-21	4	RPL18
6.57E-14	-0.140165027	0.93	0.94	1.09E-09	4	MT-ND1
5.10E-32	-0.140442726	1	0.999	8.43E-28	4	RPL30
2.41E-17	-0.143155055	0.382	0.478	3.98E-13	4	PARP8
2.72E-10	-0.144028568	0.156	0.213	4.50E-06	4	SELL
1.60E-16	-0.144664464	0.966	0.97	2.65E-12	4	MT-ND4L
3.01E-25	-0.144901032	0.092	0.177	4.99E-21	4	AUTS2
2.39E-27	-0.145253991	0.115	0.211	3.96E-23	4	SORL1
4.00E-16	-0.146475668	0.656	0.724	6.62E-12	4	TGFB1
3.56E-39	-0.148214308	0.031	0.124	5.90E-35	4	SATB1
3.35E-27	-0.148236399	0.992	0.996	5.54E-23	4	RPL6
2.66E-21	-0.148640794	0.987	0.994	4.40E-17	4	PTMA
1.66E-33	-0.148775273	0.999	1	2.75E-29	4	RPS28
1.19E-36	-0.149383811	1	1	1.96E-32	4	RPL10
5.01E-15	-0.149632372	0.555	0.631	8.29E-11	4	LDHA
2.64E-41	-0.149695921	0.016	0.103	4.37E-37	4	DPP4
1.04E-15	-0.150797185	0.976	0.986	1.72E-11	4	MT-ATP8
6.06E-18	-0.150963729	0.753	0.807	1.00E-13	4	RPL7
2.48E-16	-0.151165536	0.823	0.868	4.11E-12	4	MT-ND4
6.12E-20	-0.151391901	0.902	0.924	1.01E-15	4	RPL27
2.57E-16	-0.15144512	1	0.999	4.26E-12	4	MALAT1
4.71E-21	-0.152053407	0.218	0.313	7.80E-17	4	XBP1
1.18E-23	-0.152184461	0.233	0.337	1.96E-19	4	TMEM123
3.15E-30	-0.152582557	0.069	0.158	5.22E-26	4	MYBL1
8.32E-22	-0.152642124	0.193	0.285	1.38E-17	4	UPP1
1.38E-18	-0.152827544	0.269	0.361	2.28E-14	4	PIM1
3.36E-16	-0.15605962	0.231	0.308	5.57E-12	4	NOSIP
7.94E-19	-0.160885714	0.116	0.19	1.31E-14	4	LEF1
3.19E-17	-0.162803611	0.581	0.656	5.29E-13	4	RPS20
1.48E-18	-0.168618608	0.848	0.883	2.46E-14	4	BTG1
1.29E-31	-0.168852183	0.055	0.143	2.13E-27	4	TIMP1
1.10E-23	-0.17031468	0.202	0.297	1.82E-19	4	ERN1
4.90E-08	-0.171562387	0.847	0.853	0.000811814	4	TXNIP
1.54E-35	-0.172288174	0.996	0.997	2.55E-31	4	RPL14
3.22E-12	-0.172308307	0.437	0.504	5.33E-08	4	DUSP1
1.11E-23	-0.173193615	0.51	0.612	1.84E-19	4	SNHG29
6.06E-29	-0.173864885	0.211	0.325	1.00E-24	4	MGAT4A
2.63E-37	-0.173998151	0.998	0.998	4.35E-33	4	RPL18A
1.54E-13	-0.176264446	0.542	0.613	2.56E-09	4	ZFP36
2.69E-41	-0.179013109	0.997	0.999	4.46E-37	4	RPS21
5.23E-35	-0.179236638	0.991	0.996	8.66E-31	4	RPL29
2.40E-10	-0.179409013	0.571	0.632	3.98E-06	4	CD7
2.35E-30	-0.179420367	0.957	0.978	3.88E-26	4	RPS9
3.70E-49	-0.179954729	0.998	0.999	6.12E-45	4	RPS3
2.14E-26	-0.180749474	0.891	0.926	3.55E-22	4	RPL38
5.00E-38	-0.182363584	0.983	0.993	8.28E-34	4	RPL17
3.75E-14	-0.182370372	0.305	0.383	6.21E-10	4	RPS4Y1
9.64E-29	-0.182478602	0.917	0.948	1.60E-24	4	RPL22
2.33E-21	-0.182845713	0.491	0.606	3.85E-17	4	KLF2
2.42E-39	-0.183169115	0.99	0.995	4.01E-35	4	RPL36
3.46E-49	-0.18411267	1	0.999	5.73E-45	4	RPL11
3.81E-30	-0.184431915	0.967	0.98	6.31E-26	4	RPSA
2.01E-28	-0.184890504	0.938	0.959	3.32E-24	4	RPL36A
2.44E-37	-0.185706321	0.119	0.238	4.04E-33	4	KLF3
2.99E-47	-0.186321814	0.999	0.999	4.96E-43	4	RPL19
2.31E-36	-0.186848407	0.961	0.978	3.82E-32	4	RPL35
2.14E-22	-0.187158001	0.518	0.608	3.55E-18	4	SNHG6
6.08E-34	-0.187677143	0.952	0.97	1.01E-29	4	RPS16
1.73E-28	-0.194712489	0.146	0.248	2.86E-24	4	ITM2C
2.63E-25	-0.194718081	0.721	0.796	4.35E-21	4	RPL27A
2.51E-35	-0.197621759	0.086	0.191	4.15E-31	4	MYC
1.81E-42	-0.198453809	0.989	0.993	2.99E-38	4	RPL21
4.43E-27	-0.199118124	0.348	0.457	7.34E-23	4	PDCD4
4.70E-15	-0.19931151	0.619	0.687	7.78E-11	4	JUNB
1.59E-33	-0.199770635	0.992	0.995	2.63E-29	4	MT-CO3
9.77E-34	-0.203093901	0.233	0.36	1.62E-29	4	FLT3LG
3.36E-35	-0.203980248	0.137	0.252	5.56E-31	4	RORA
1.30E-57	-0.204785938	1	0.999	2.15E-53	4	RPL37
1.01E-54	-0.206129942	0.998	0.999	1.67E-50	4	RPS23
1.54E-45	-0.207133754	0.074	0.196	2.55E-41	4	PTGER2
1.37E-41	-0.209872676	0.966	0.976	2.26E-37	4	RPL9
7.94E-51	-0.21066709	0.984	0.995	1.31E-46	4	RPLP2
2.57E-34	-0.211661483	0.827	0.883	4.25E-30	4	EEF2
7.53E-38	-0.212397064	0.964	0.981	1.25E-33	4	RPS5
8.84E-47	-0.213426857	0.983	0.99	1.46E-42	4	RPL8
6.21E-62	-0.214659942	0.997	0.999	1.03E-57	4	RPS14
9.58E-32	-0.215592751	0.883	0.922	1.59E-27	4	RPL13A
2.21E-38	-0.216207841	0.269	0.408	3.66E-34	4	LYAR
6.74E-44	-0.219082967	0.961	0.979	1.12E-39	4	RPL5
2.07E-64	-0.221643692	1	0.999	3.43E-60	4	RPL39
2.36E-47	-0.228293543	0.953	0.973	3.91E-43	4	RPL10A
3.69E-54	-0.232232279	0.998	0.999	6.11E-50	4	RPS8
8.16E-70	-0.234098564	0.999	0.999	1.35E-65	4	RPL34
1.81E-61	-0.234476841	0.997	0.998	3.00E-57	4	RPS3A
8.10E-41	-0.242484596	0.03	0.125	1.34E-36	4	TRAV1-2
4.92E-60	-0.247972569	0.991	0.995	8.15E-56	4	RPS13
7.98E-38	-0.253975063	0.071	0.174	1.32E-33	4	NCR3
6.51E-47	-0.25413662	0.869	0.924	1.08E-42	4	RPL4
9.38E-29	-0.255374705	0.507	0.608	1.55E-24	4	TNFAIP3
7.95E-20	-0.257346512	0.105	0.181	1.32E-15	4	ZNF683
2.83E-10	-0.259818372	0.931	0.944	4.69E-06	4	FTH1
4.55E-63	-0.260733946	0.985	0.995	7.54E-59	4	RPS6
1.28E-24	-0.281934572	0.524	0.612	2.12E-20	4	NFKBIA
8.35E-97	-0.284834794	0.999	0.999	1.38E-92	4	RPL32
4.04E-62	-0.286994911	0.035	0.17	6.69E-58	4	KLRD1
8.12E-84	-0.287618609	0.997	0.998	1.34E-79	4	RPS18
6.80E-44	-0.298961259	0.77	0.849	1.13E-39	4	ZFP36L2
1.65E-53	-0.301307722	0.673	0.784	2.73E-49	4	EEF1G
8.42E-98	-0.30778433	0.999	1	1.39E-93	4	RPLP1
2.32E-83	-0.308451496	0.979	0.992	3.85E-79	4	RPS2
1.67E-105	-0.308645084	1	1	2.77E-101	4	RPS12
1.16E-107	-0.312190527	0.999	0.999	1.93E-103	4	RPL13
3.97E-57	-0.319733109	0.766	0.856	6.57E-53	4	EEF1B2
2.06E-77	-0.334475866	0.058	0.226	3.42E-73	4	HOPX
4.84E-164	-0.356533882	1	1	8.02E-160	4	EEF1A1
2.79E-126	-0.357801614	0.998	0.999	4.61E-122	4	TPT1
1.72E-87	-0.368525793	0.215	0.439	2.85E-83	4	TCF7
4.22E-70	-0.370571394	0.695	0.816	6.98E-66	4	PABPC1
9.79E-116	-0.376594784	0.972	0.99	1.62E-111	4	RPL3
3.88E-48	-0.391442817	0.279	0.431	6.42E-44	4	FOS
5.04E-112	-0.444491676	0.954	0.981	8.35E-108	4	RPLP0
2.05E-46	-0.610172759	0.546	0.655	3.39E-42	4	LTB
1.27E-125	-0.776131149	0.273	0.53	2.10E-121	4	IL7R
6.01E-45	-0.812849061	0.184	0.307	9.95E-41	4	KLRB1
5.12E-43	0.589094712	0.147	0.066	8.48E-39	5	TRBV7-9
8.71E-149	0.525164843	0.536	0.273	1.44E-144	5	CMC1
9.58E-90	0.430827102	0.693	0.5	1.59E-85	5	PIK3R1
3.62E-98	0.411651259	0.888	0.751	6.00E-94	5	CST7
4.30E-17	0.398522458	0.962	0.942	7.12E-13	5	FTH1
1.13E-146	0.385506808	0.359	0.143	1.87E-142	5	KLRD1
2.77E-78	0.350936905	0.709	0.531	4.59E-74	5	GZMM
1.54E-49	0.33372917	0.647	0.499	2.56E-45	5	DUSP2
1.27E-104	0.321564862	0.364	0.176	2.10E-100	5	ZEB2
2.56E-88	0.319504707	0.495	0.292	4.23E-84	5	AOAH
8.75E-55	0.319398394	0.902	0.794	1.45E-50	5	NKG7
6.92E-38	0.289683127	0.71	0.599	1.15E-33	5	ZFP36
3.23E-47	0.287400766	0.741	0.62	5.35E-43	5	FYN
5.44E-65	0.281542049	0.101	0.03	9.01E-61	5	TRAV13-2
3.04E-42	0.266875695	0.933	0.876	5.03E-38	5	BTG1
3.45E-51	0.258372846	0.271	0.149	5.71E-47	5	METRNL
3.60E-40	0.252754304	0.877	0.819	5.97E-36	5	SRGN
1.45E-36	0.248763232	0.423	0.29	2.40E-32	5	CCL4
3.76E-37	0.246501179	0.792	0.686	6.22E-33	5	CXCR4
8.41E-36	0.236616396	1	0.999	1.39E-31	5	MALAT1
3.31E-43	0.229899648	0.405	0.264	5.48E-39	5	KLRG1
4.25E-35	0.221560731	0.352	0.234	7.04E-31	5	SYTL3
5.33E-56	0.217491659	0.294	0.16	8.82E-52	5	AUTS2
9.56E-34	0.210386157	0.959	0.938	1.58E-29	5	PTPRC
2.97E-22	0.209411747	0.451	0.358	4.92E-18	5	SH2D2A
2.49E-37	0.205655004	0.441	0.312	4.12E-33	5	APMAP
3.51E-28	0.202552886	0.51	0.397	5.81E-24	5	AKNA
1.57E-28	0.190291495	0.437	0.328	2.59E-24	5	PITPNC1
9.62E-16	0.181335436	0.675	0.59	1.59E-11	5	KLF2
7.35E-39	0.176978374	0.996	0.988	1.22E-34	5	RPL3
1.12E-20	0.17658129	0.621	0.522	1.85E-16	5	DNAJB1
3.40E-56	0.175389797	0.219	0.104	5.63E-52	5	C1orf21
1.84E-22	0.175142177	0.275	0.192	3.04E-18	5	SLA2
3.79E-28	0.174388858	0.968	0.899	6.27E-24	5	CCL5
4.79E-25	0.170788364	0.922	0.88	7.93E-21	5	SARAF
5.42E-20	0.169813895	0.867	0.806	8.96E-16	5	CD8A
1.65E-39	0.168950912	0.999	0.998	2.74E-35	5	RPS29
7.33E-22	0.166529318	0.752	0.668	1.21E-17	5	CD8B
2.12E-39	0.163757011	0.264	0.153	3.50E-35	5	GABARAPL1
5.57E-23	0.163271567	0.389	0.291	9.22E-19	5	RUNX3
2.58E-31	0.162795246	0.265	0.165	4.28E-27	5	YBX3
4.60E-12	0.161428918	0.434	0.352	7.61E-08	5	GZMH
1.18E-51	0.15801496	1	1	1.95E-47	5	RPS27
1.37E-17	0.15385597	0.595	0.501	2.28E-13	5	LITAF
3.22E-17	0.151393052	0.647	0.559	5.32E-13	5	SRRM2
1.87E-18	0.150437152	0.836	0.786	3.10E-14	5	RPL27A
6.55E-15	0.1482064	0.108	0.064	1.08E-10	5	TRAV13-1
2.98E-32	0.145085917	0.196	0.11	4.94E-28	5	MAP3K8
3.51E-12	0.143974728	0.878	0.839	5.81E-08	5	ZFP36L2
1.31E-17	0.143758842	0.366	0.284	2.17E-13	5	CCNH
4.04E-56	0.143535425	0.156	0.063	6.68E-52	5	FCRL6
8.36E-13	0.141218913	0.455	0.37	1.38E-08	5	RPS4Y1
7.17E-14	0.140372899	0.689	0.62	1.19E-09	5	PTP4A2
1.25E-39	0.138781616	0.196	0.1	2.07E-35	5	XCL2
5.77E-20	0.13856953	0.458	0.354	9.56E-16	5	LYST
1.31E-12	0.134859541	0.436	0.361	2.17E-08	5	IRF1
2.09E-11	0.131769831	0.578	0.503	3.46E-07	5	PPP2R5C
2.68E-18	0.130459524	0.242	0.168	4.44E-14	5	MXRA7
1.49E-17	0.129510597	0.219	0.149	2.46E-13	5	CREM
2.05E-28	0.129362479	1	0.999	3.39E-24	5	RPS3
3.81E-14	0.12909381	0.527	0.449	6.31E-10	5	ABHD17A
1.23E-18	0.128988269	0.413	0.318	2.04E-14	5	PYHIN1
1.84E-14	0.127543262	0.673	0.595	3.04E-10	5	SNHG6
5.97E-12	0.126872887	0.575	0.505	9.88E-08	5	EML4
9.18E-19	0.126279015	0.328	0.242	1.52E-14	5	ATP8A1
2.53E-31	0.126208617	1	1	4.18E-27	5	HLA-B
1.23E-12	0.126133077	0.515	0.438	2.03E-08	5	ARHGAP9
5.35E-13	0.12224531	0.931	0.902	8.85E-09	5	FTL
1.81E-13	0.121745203	0.501	0.42	3.00E-09	5	IDS
1.35E-11	0.121326634	0.477	0.404	2.24E-07	5	CBLB
2.22E-16	0.120698074	0.242	0.172	3.68E-12	5	CEMIP2
3.28E-14	0.120323162	0.952	0.92	5.43E-10	5	RPL38
7.30E-13	0.118864028	0.47	0.393	1.21E-08	5	PRKCH
9.28E-14	0.118355549	0.965	0.944	1.54E-09	5	HLA-E
8.03E-21	0.116418617	0.208	0.134	1.33E-16	5	TGFBR3
1.27E-46	0.116176707	0.128	0.051	2.11E-42	5	APBA2
8.38E-12	0.115310817	0.487	0.417	1.39E-07	5	DDX6
2.63E-11	0.115049819	0.622	0.554	4.35E-07	5	RBM39
2.48E-15	0.113553935	0.992	0.99	4.11E-11	5	EIF1
3.86E-12	0.113375242	0.405	0.334	6.38E-08	5	PIP4K2A
5.91E-11	0.111509215	0.687	0.619	9.78E-07	5	WIPF1
4.89E-11	0.110671741	0.178	0.127	8.10E-07	5	TRGV10
7.10E-15	0.11044254	0.254	0.186	1.17E-10	5	PPP1R16B
1.75E-11	0.109594546	0.36	0.292	2.89E-07	5	ZBTB38
5.82E-12	0.108824802	0.455	0.379	9.64E-08	5	SAMD3
1.89E-14	0.107329623	0.329	0.253	3.13E-10	5	STAT4
6.87E-09	0.106322109	0.545	0.479	0.000113679	5	DDX24
6.90E-09	0.106047704	0.783	0.739	0.000114282	5	JUND
1.26E-11	0.105597291	0.522	0.442	2.09E-07	5	PDCD4
8.73E-10	0.10450287	0.432	0.368	1.44E-05	5	RBM38
5.37E-10	0.104332769	0.403	0.341	8.89E-06	5	GCC2
6.81E-14	0.104290178	0.986	0.974	1.13E-09	5	RPL9
2.35E-11	0.104263053	0.95	0.916	3.90E-07	5	RPL13A
6.32E-22	0.103395781	0.163	0.096	1.05E-17	5	SERPINB6
9.19E-16	0.103390425	0.181	0.121	1.52E-11	5	NR4A2
6.93E-11	0.103131976	0.258	0.199	1.15E-06	5	PDE4B
5.10E-10	0.102945203	0.693	0.628	8.45E-06	5	CD81
9.39E-10	0.102657958	0.404	0.341	1.55E-05	5	EFHD2
2.38E-15	0.102183655	0.335	0.252	3.94E-11	5	KLRC4
1.09E-10	0.102089368	0.39	0.32	1.80E-06	5	SYNE1
7.88E-10	0.101880592	0.528	0.458	1.30E-05	5	KMT2E
3.42E-10	0.101387231	0.674	0.606	5.67E-06	5	LEPROTL1
[truncated: 5,957 more rows]
