# Supplementary material for: Psoriatic and rheumatoid arthritis joints differ in the composition of CD8+ tissue-resident memory T cell subsets
Source: Cell Rep. 2023 May 16;42(5):112514. doi: 10.1016/j.celrep.2023.112514 (PMC10790246; doi:10.1016/j.celrep.2023.112514)
Supplement: Table S3. Comparison of clusters 4 and 6, related to Figures 4 and S5 — Differentially expressed genes lists for comparative analyses of either cluster 4 (Sheet 1) or cluster 6 (Sheet 2) TRM cells compared with all other clusters or comparison of cluster 6 with cluster 4 (Sheet 3) [file mmc4.xlsx]

## Sheet: DE Cluster 4 vs rest
	avg_log2FC	p_val_adj
CXCL13	1.53085	0
HLA-DRB5	1.08139	0
HLA-DRB1	0.964283	0
TRBV7-6	0.909815	1.29239e-172
CD74	0.903022	1.56222e-233
HLA-DRA	0.89751	1.90218e-272
HLA-DPA1	0.762505	9.92706e-253
HLA-DPB1	0.715519	8.33574e-253
ALOX5AP	0.633182	8.50116e-189
HLA-DQA1	0.622018	1.84857e-265
ITM2A	0.612759	2.66601e-196
LGALS1	0.608785	7.53412e-108
GZMA	0.532365	3.05017e-106
GZMH	0.514765	7.02753e-123
TRAV19	0.496809	1.12427e-126
HLA-DQA2	0.49659	8.30361e-227
HLA-DQB1	0.493541	9.57701e-157
CD27	0.448599	1.31251e-105
HLA-DMA	0.411058	2.0192e-126
GZMK	0.409555	3.83198e-60
LAG3	0.39236	2.54854e-41
COTL1	0.387088	1.04126e-86
GZMB	0.371172	2.51402e-39
CCL5	0.355362	2.07726e-50
CD2	0.3309	5.301e-70
NKG7	0.311198	1.31021e-21
LSP1	0.308633	5.48128e-64
TIGIT	0.303895	1.96084e-59
TOX	0.300928	2.04192e-87
CTSC	0.299517	1.74989e-55
UBC	0.296345	5.92785e-69
FYB1	0.295534	5.16034e-50
ANXA5	0.294353	5.86264e-52
ZYX	0.29411	7.44983e-49
ATP5F1E	0.292462	4.5383e-68
CYTOR	0.291158	5.91876e-71
CTLA4	0.286849	6.24924e-102
PFN1	0.285521	6.50094e-56
LIME1	0.278374	5.82588e-36
CLIC1	0.262324	2.10205e-40
TTN	0.262	2.32983e-64
SH3BGRL3	0.259552	5.42758e-55
TMSB10	0.256285	9.73658e-56
CFL1	0.250009	1.89885e-42
GAPDH	0.249115	1.16643e-33
DUSP4	0.248718	4.87469e-58
APOBEC3G	0.241741	4.16298e-31
S100A11	0.24018	5.0424e-30
PDCD1	0.239499	1.90521e-79
PTMS	0.237573	1.36956e-36
SUB1	0.231345	2.2282e-34
CARD16	0.231246	5.08165e-42
ITGAE	0.23099	1.78492e-57
ITGB2	0.228896	4.21085e-32
TMSB4X	0.228287	6.51969e-74
CD3D	0.227219	1.24861e-31
IFNG	0.225177	1.19753e-49
BAX	0.219233	4.45045e-16
MYL6	0.21768	9.22767e-30
IKZF3	0.214721	3.31243e-26
ITGB1	0.214466	1.10891e-22
CRIP1	0.212494	6.02763e-39
C12orf75	0.206713	1.83448e-21
CORO1A	0.20612	5.26949e-26
HLA-A	0.206018	5.36909e-45
CAP1	0.204629	7.86761e-26
ACTB	0.203559	8.84305e-25
CCDC167	0.202947	1.92593e-25
LINC01943	0.202792	5.07726e-43
THEMIS	0.201755	9.25049e-34
GBP5	0.20017	4.91377e-15
LYST	0.197958	1.46886e-21
APOBEC3C	0.197659	4.5043e-29
MIR155HG	0.195311	2.98948e-78
FABP5	0.194485	4.99154e-41
APOBEC3H	0.192474	7.75864e-35
HCST	0.19196	3.36849e-18
IL32	0.19169	1.27331e-20
RGS1	0.190668	5.03598e-26
PRF1	0.189507	7.47134e-18
TSC22D3	0.187047	9.67959e-12
CD81	0.183908	2.90281e-22
UCP2	0.181066	8.80336e-12
CCL4	0.178287	2.36032e-22
CAPZB	0.175721	4.36266e-20
PTPRCAP	0.17307	2.51823e-16
ACTG1	0.170918	7.17735e-10
CST7	0.168952	6.92897e-16
SIRPG	0.166873	2.13311e-25
CD3E	0.166851	7.79288e-22
CHN1	0.166655	1.13666e-111
H1FX	0.16599	2.24041e-07
TRBC2	0.164143	3.26773e-08
HNRNPLL	0.163658	4.26706e-31
WNK1	0.161328	6.19413e-17
LAT	0.161053	1.5104e-12
RPS27L	0.160869	4.06413e-08
SIT1	0.157611	4.93505e-23
CPNE2	0.15699	1.3979e-44
PSMB8	0.155664	9.44693e-11
RESF1	0.151613	1.83542e-08
RNF213	0.151525	2.24259e-10
RHOC	0.151495	5.74755e-13
B2M	0.149776	1.5336e-57
CD70	0.149292	1.0104e-33
ENTPD1	0.148752	3.69985e-56
MYL12B	0.148135	7.21735e-13
PKM	0.146905	1.38144e-08
IL2RG	0.146448	4.62486e-12
DZIP3	0.146145	6.81616e-34
CD82	0.146136	1.40495e-21
MYL12A	0.145916	4.73538e-11
EMP3	0.145863	1.4445e-05
GIMAP4	0.145291	5.13286e-08
SEM1	0.144821	2.99308e-11
NINJ2	0.144684	1.13367e-39
CCL3	0.144573	1.07385e-17
IQGAP1	0.144233	9.6476e-11
CCL4L2	0.143007	3.85557e-19
CORO1B	0.142074	2.4334e-14
S100A4	0.141347	8.41576e-15
CLEC2B	0.140289	3.57712e-08
MAP4K1	0.139476	6.89556e-19
TSPO	0.139423	4.1832e-15
GNAI2	0.139223	2.79369e-11
PSMB9	0.13881	4.72518e-07
PARK7	0.138609	2.10966e-08
SERF2	0.138384	3.20428e-15
LCK	0.137954	4.67313e-10
TRAF3IP3	0.137261	2.91664e-11
DRAIC	0.136655	1.12267e-71
IFI27L2	0.136338	2.28843e-12
YWHAB	0.135612	4.57029e-10
S100A10	0.13385	1.66143e-16
BIN1	0.133767	5.49021e-11
TRIR	0.133353	8.4968e-10
DYNLL1	0.132853	4.3855e-12
CTSW	0.132331	9.9672e-06
ATP5IF1	0.131407	1.76085e-07
LGALS3	0.131292	1.01942e-11
MIR4435-2HG	0.131233	8.99086e-21
NDUFA13	0.130229	6.0117e-11
CD3G	0.129282	1.05907e-09
PLAAT4	0.128988	4.8118e-09
SLF1	0.128114	1.27681e-13
TRAC	0.12722	5.53852e-08
TAP1	0.126143	2.32046e-08
SAMSN1	0.125836	5.22888e-15
DBI	0.125727	1.09535e-09
RHOB	0.125476	4.6841e-15
BLOC1S1	0.125194	3.54138e-09
MYO1G	0.124711	1.01525e-10
UQCRB	0.124293	2.40972e-05
ARPC4	0.124127	7.45232e-08
CD8A	0.123869	5.78302e-09
H2AFZ	0.123211	1.99917e-12
SUMO2	0.123202	2.40746e-07
BATF	0.122827	6.63365e-18
SH3KBP1	0.122314	4.49695e-11
ADGRG1	0.12202	5.1763e-34
F2R	0.121662	3.4113e-13
FKBP1A	0.121226	5.04294e-09
ATP2B4	0.121205	9.52713e-08
RNASEK	0.120923	1.17575e-05
LY6E	0.120865	0.000852053
HAVCR2	0.120118	1.76243e-33
IFI16	0.120034	4.63892e-05
RAB27A	0.119435	2.15287e-14
BTG3	0.11927	1.67837e-16
TNFRSF9	0.118617	1.19587e-51
ARPC1B	0.118142	7.30921e-06
HLA-DMB	0.117928	6.673e-26
ACTN4	0.11741	6.43247e-07
ATP5MF	0.117339	8.50086e-07
NR3C1	0.117199	0.00187895
KLRK1	0.116959	0.000340018
IFI6	0.116205	0.0423554
EVI2B	0.115015	0.000336635
ITGB2-AS1	0.11448	3.11803e-10
ISG15	0.114419	0.0230518
AKIRIN2	0.113867	5.14153e-08
SRP14	0.113816	1.88914e-05
VAMP2	0.113789	0.00140481
CCR5	0.113764	3.11871e-18
SPTAN1	0.112579	0.00674686
PRDX1	0.112236	7.13661e-07
CDKN2A	0.112053	4.05639e-21
ARHGDIB	0.111901	2.90975e-09
RHOA	0.111388	4.37297e-07
SLFN5	0.111178	0.00012188
SMC4	0.110346	4.80713e-14
ARPC2	0.109961	9.14127e-06
CALM3	0.109749	1.36392e-05
CALM2	0.109557	4.06591e-05
MFSD10	0.107893	1.9023e-08
TYMP	0.107613	7.39852e-11
GPR174	0.107167	3.45516e-06
GMFG	0.106112	0.00119009
SLC9A3R1	0.10591	0.0076223
CD99	0.104962	8.22944e-09
MX1	0.10408	0.00117751
TMX4	0.103056	1.04551e-05
AC243829.4	0.102925	5.06627e-26
CDK2AP2	0.102661	7.02577e-05
LIMS1	0.10245	1.96027e-09
ATP5MG	0.102274	1.67197e-05
SCAMP2	0.101974	1.49216e-08
PSMD8	0.1017	0.00215403
MT1F	0.101422	4.81377e-06
HERPUD1	0.101133	0.00135116
HIGD2A	0.101097	0.000234787
SUPT3H	0.101054	2.78197e-09
HCLS1	0.101015	0.000166611
CD63	0.100516	0.00880433
FAS	0.100129	7.76448e-10
GPX4	-0.100722	6.86562e-07
RPL31	-0.101912	6.43971e-07
SF1	-0.102636	0.000205775
DNAJB1	-0.103232	0.00792618
LSR	-0.104795	2.05831e-13
SNRK	-0.105511	7.28618e-11
ITM2B	-0.105881	1.6209e-05
PPP1R14B	-0.106078	2.1255e-09
ZFAS1	-0.106499	0.000111009
GAS5	-0.108569	2.44723e-07
TGFBR2	-0.109622	6.17475e-11
ABLIM1	-0.109763	2.23806e-10
PITPNC1	-0.109764	7.84999e-10
HSP90AB1	-0.110117	0.0025463
MT-CYB	-0.11033	1.24187e-06
NOP53	-0.110483	3.67748e-07
TLE4	-0.112298	5.2375e-14
EIF5A	-0.115724	3.22148e-09
KLRG1	-0.115827	2.66982e-08
RPL37A	-0.115871	1.22001e-12
NSG1	-0.11766	1.60114e-24
ZFP36L1	-0.121225	1.91747e-06
MT-ND2	-0.12351	5.31234e-05
SNHG16	-0.123714	8.15263e-17
MT-ND3	-0.124297	1.64507e-06
RPS25	-0.124447	3.45474e-16
SNHG8	-0.125947	1.13174e-08
RPS27A	-0.127186	2.82663e-23
RACK1	-0.130138	1.57647e-13
MT-ND5	-0.130881	6.36094e-07
RPL41	-0.131389	3.73025e-32
AOAH	-0.131422	3.81333e-10
AL138963.4	-0.131594	7.36927e-12
SARAF	-0.133323	3.36188e-10
RPL35A	-0.133909	2.00267e-18
AL627171.2	-0.133922	0.00177574
CCNH	-0.13473	1.26555e-13
FLOT1	-0.135649	5.13308e-24
PIK3R1	-0.135687	0.00114611
RPS4X	-0.136147	3.82659e-16
MATK	-0.136302	6.8771e-14
FKBP11	-0.13638	3.13614e-14
RPS29	-0.137595	4.4048e-19
RPL23A	-0.137859	1.82069e-19
BHLHE40	-0.138692	2.88194e-13
CEBPD	-0.139119	3.50438e-14
RPL18	-0.140043	8.33963e-21
MT-ND1	-0.140165	1.0879e-09
RPL30	-0.140443	8.43427e-28
PARP8	-0.143155	3.9828e-13
SELL	-0.144029	4.50444e-06
MT-ND4L	-0.144664	2.65454e-12
AUTS2	-0.144901	4.99008e-21
SORL1	-0.145254	3.95802e-23
TGFB1	-0.146476	6.6183e-12
SATB1	-0.148214	5.89774e-35
RPL6	-0.148236	5.53814e-23
PTMA	-0.148641	4.3953e-17
RPS28	-0.148775	2.75077e-29
RPL10	-0.149384	1.96368e-32
LDHA	-0.149632	8.29357e-11
DPP4	-0.149696	4.37124e-37
MT-ATP8	-0.150797	1.7205e-11
RPL7	-0.150964	1.00268e-13
MT-ND4	-0.151166	4.11262e-12
RPL27	-0.151392	1.01264e-15
MALAT1	-0.151445	4.26074e-12
XBP1	-0.152053	7.79804e-17
TMEM123	-0.152184	1.95891e-19
MYBL1	-0.152583	5.21504e-26
UPP1	-0.152642	1.37733e-17
PIM1	-0.152828	2.27689e-14
NOSIP	-0.15606	5.56716e-12
LEF1	-0.160886	1.31412e-14
RPS20	-0.162804	5.28686e-13
BTG1	-0.168619	2.45597e-14
TIMP1	-0.168852	2.13442e-27
ERN1	-0.170315	1.81849e-19
TXNIP	-0.171562	0.000811814
RPL14	-0.172288	2.55134e-31
DUSP1	-0.172308	5.32728e-08
SNHG29	-0.173194	1.8358e-19
MGAT4A	-0.173865	1.00305e-24
RPL18A	-0.173998	4.35479e-33
ZFP36	-0.176264	2.55542e-09
RPS21	-0.179013	4.45518e-37
RPL29	-0.179237	8.6552e-31
CD7	-0.179409	3.97709e-06
RPS9	-0.17942	3.88313e-26
RPS3	-0.179955	6.11738e-45
RPL38	-0.180749	3.54975e-22
RPL17	-0.182364	8.27631e-34
RPS4Y1	-0.18237	6.21372e-10
RPL22	-0.182479	1.59504e-24
KLF2	-0.182846	3.8491e-17
RPL36	-0.183169	4.00986e-35
RPL11	-0.184113	5.72985e-45
RPSA	-0.184432	6.31466e-26
RPL36A	-0.184891	3.31939e-24
KLF3	-0.185706	4.04194e-33
RPL19	-0.186322	4.95611e-43
RPL35	-0.186848	3.82265e-32
SNHG6	-0.187158	3.54786e-18
RPS16	-0.187677	1.00705e-29
ITM2C	-0.194712	2.86009e-24
RPL27A	-0.194718	4.34656e-21
MYC	-0.197622	4.15009e-31
RPL21	-0.198454	2.98871e-38
PDCD4	-0.199118	7.34013e-23
JUNB	-0.199312	7.77688e-11
MT-CO3	-0.199771	2.62957e-29
FLT3LG	-0.203094	1.61652e-29
RORA	-0.20398	5.56128e-31
RPL37	-0.204786	2.15371e-53
RPS23	-0.20613	1.6693e-50
PTGER2	-0.207134	2.54746e-41
RPL9	-0.209873	2.26201e-37
RPLP2	-0.210667	1.31439e-46
EEF2	-0.211661	4.2549e-30
RPS5	-0.212397	1.24707e-33
RPL8	-0.213427	1.46293e-42
RPS14	-0.21466	1.02774e-57
RPL13A	-0.215593	1.58598e-27
LYAR	-0.216208	3.65763e-34
RPL5	-0.219083	1.11601e-39
RPL39	-0.221644	3.42503e-60
RPL10A	-0.228294	3.91268e-43
RPS8	-0.232232	6.11143e-50
RPL34	-0.234099	1.35056e-65
RPS3A	-0.234477	2.99955e-57
TRAV1-2	-0.242485	1.34103e-36
RPS13	-0.247973	8.15082e-56
NCR3	-0.253975	1.32091e-33
RPL4	-0.254137	1.07712e-42
TNFAIP3	-0.255375	1.55249e-24
ZNF683	-0.257347	1.31565e-15
FTH1	-0.259818	4.69213e-06
RPS6	-0.260734	7.5382e-59
NFKBIA	-0.281935	2.11623e-20
RPL32	-0.284835	1.38242e-92
KLRD1	-0.286995	6.69078e-58
RPS18	-0.287619	1.34487e-79
ZFP36L2	-0.298961	1.12602e-39
EEF1G	-0.301308	2.73061e-49
RPLP1	-0.307784	1.39309e-93
RPS2	-0.308451	3.84577e-79
RPS12	-0.308645	2.76846e-101
RPL13	-0.312191	1.92745e-103
EEF1B2	-0.319733	6.5703e-53
HOPX	-0.334476	3.4163e-73
EEF1A1	-0.356534	8.02004e-160
TPT1	-0.357802	4.61388e-122
TCF7	-0.368526	2.84521e-83
PABPC1	-0.370571	6.97901e-66
RPL3	-0.376595	1.62144e-111
FOS	-0.391443	6.41629e-44
RPLP0	-0.444492	8.34926e-108
LTB	-0.610173	3.39366e-42
IL7R	-0.776131	2.10112e-121
KLRB1	-0.812849	9.94824e-41

## Sheet: DE Cluster 6 vs rest
	avg_log2FC	p_val_adj
S100A4	1.15374	0
CXCL13	1.09834	1.40291e-141
KLRB1	1.01885	0
ALOX5AP	0.912266	0
S100A6	0.782724	2.14412e-197
LGALS1	0.743218	4.41763e-155
CXCR6	0.678389	0
SH3BGRL3	0.618356	1.77275e-212
CD52	0.612318	1.13042e-175
RBPJ	0.601828	1.46889e-278
CD2	0.591126	1.3387e-182
S100A11	0.590989	1.91625e-151
LINC01871	0.578014	1.07983e-164
CAPG	0.571305	1.40407e-229
ACTB	0.487883	2.25495e-91
TRAV21	0.470475	2.26353e-53
LGALS3	0.454153	7.21002e-120
ZFP36L1	0.446934	4.0347e-71
ITGAE	0.443192	1.00165e-165
TRBV7-9	0.441159	7.20014e-05
LSP1	0.424604	1.11483e-108
VIM	0.421788	2.36438e-92
PRDM1	0.417549	7.58614e-96
GAPDH	0.406914	5.89916e-78
CTSH	0.40132	0
JAML	0.397069	1.91422e-121
MYL6	0.387151	1.43704e-81
IL32	0.386712	1.8377e-69
ARL6IP5	0.383956	5.18266e-79
PKM	0.373863	3.59343e-55
SPOCK2	0.372738	1.28229e-68
IL2RG	0.371335	3.1719e-74
CKLF	0.366536	1.12346e-67
CD82	0.366069	4.76755e-116
KLF6	0.3646	1.80599e-63
FKBP5	0.363993	1.45886e-58
ACTG1	0.362566	1.82341e-47
NFKBIA	0.359055	4.08714e-66
CTLA4	0.345739	1.30232e-115
CLIC1	0.341701	4.19543e-69
PTMS	0.340234	2.10101e-83
CRIP1	0.335339	5.94497e-59
CTSD	0.334908	1.2023e-69
EVL	0.334091	7.40726e-61
ANXA1	0.331106	1.23066e-64
BATF	0.330404	1.21599e-102
CD99	0.328557	7.3084e-60
GLUL	0.328281	1.38668e-100
ACTN4	0.32763	6.48874e-59
ANXA5	0.326579	3.59984e-66
UBC	0.326278	9.01609e-72
TRBV9	0.324849	7.19612e-11
LINC00892	0.323881	0
SAP30	0.318672	2.95771e-49
TMEM173	0.318267	7.15191e-121
TXN	0.315049	3.78027e-50
MYL12A	0.311757	5.72484e-62
CD53	0.310763	1.92225e-53
ID2	0.310496	1.1371e-63
CD96	0.310485	6.32915e-51
FKBP11	0.30972	2.92508e-74
SRGN	0.30372	1.06338e-43
LAPTM5	0.301731	1.52364e-51
CFL1	0.301714	1.17363e-60
JUN	0.298756	2.01906e-26
CD63	0.296895	5.03144e-53
TSPO	0.296745	6.06583e-56
ANKRD28	0.294115	4.01267e-135
UBXN11	0.289367	8.17471e-80
CAPZB	0.287946	3.72753e-47
ZYX	0.287501	1.22996e-45
ANXA2	0.28453	1.84216e-38
AHNAK	0.283498	1.59569e-32
PFN1	0.279731	1.76806e-45
TPI1	0.276967	6.65513e-26
ITGB1	0.276931	6.75533e-47
FXYD5	0.27568	6.92749e-39
S100A10	0.274528	6.63832e-39
TYMP	0.274454	1.26774e-61
GLIPR1	0.266267	3.1525e-46
TIMP1	0.265389	8.67016e-70
IFNG	0.262541	7.4213e-68
TMSB10	0.254793	4.52041e-38
RAP1B	0.2537	2.21258e-33
COTL1	0.2526	2.70806e-43
TOB1	0.250164	1.08048e-41
PGK1	0.249166	3.17374e-28
OSTF1	0.247929	5.20692e-39
RHOA	0.24628	3.05327e-35
NR3C1	0.246256	1.37183e-31
ZNRF1	0.243859	2.92957e-136
LAG3	0.242254	2.22567e-29
PTGER4	0.240459	5.67905e-51
TNFRSF18	0.238593	1.56345e-118
BHLHE40	0.236863	7.75227e-38
PLP2	0.234947	1.06655e-32
PRDX1	0.234589	3.82509e-34
PHLDA1	0.233756	1.40272e-101
IL6ST	0.233649	9.44638e-40
CD3D	0.233318	1.24144e-26
CAP1	0.232427	1.68489e-28
AHR	0.23182	2.39652e-88
BST2	0.231329	4.21551e-30
YWHAQ	0.230013	7.98033e-29
TPM4	0.227163	3.23758e-45
LMO4	0.223769	2.64034e-100
ARHGDIB	0.219519	1.1389e-33
PGAM1	0.219179	8.49832e-27
GATA3	0.218529	1.5324e-25
RORA	0.217586	6.69122e-46
GPI	0.217204	1.13969e-22
GZMA	0.215505	1.59669e-21
UCP2	0.21503	3.70351e-15
ARPC1B	0.213738	1.43234e-23
ABRACL	0.213447	7.26363e-24
IFITM2	0.212516	1.88487e-29
IQGAP1	0.212206	2.86651e-20
GBP5	0.210391	2.93804e-19
B2M	0.209777	1.73552e-95
ENO1	0.20683	1.66963e-10
CYTOR	0.205748	3.23749e-24
CCR6	0.204653	6.13591e-139
YWHAH	0.202005	7.33013e-33
EMB	0.201635	2.00745e-16
IVNS1ABP	0.201568	4.96588e-34
TOX	0.201553	4.41579e-42
RUNX2	0.200979	4.7821e-80
PRNP	0.199605	1.07484e-38
ITM2A	0.199207	1.94077e-16
ITGB2	0.196887	2.66419e-20
TRAC	0.194957	2.36436e-21
SKAP1	0.193899	2.65553e-29
PDCD1	0.192354	2.62927e-43
KDSR	0.192254	1.15393e-47
FKBP1A	0.19213	3.12934e-26
GMFG	0.190884	4.10849e-22
AL133415.1	0.190762	1.05553e-22
LCP2	0.190585	2.50513e-21
IGFLR1	0.190308	5.49387e-32
SAMSN1	0.189677	2.84839e-26
ITM2B	0.188545	4.05941e-22
LPXN	0.187034	4.40205e-25
HCST	0.185868	7.2129e-16
BLOC1S1	0.184376	1.82584e-17
CD226	0.184273	7.95398e-66
SPTAN1	0.183703	9.72741e-18
DUSP4	0.183459	5.83883e-28
CITED2	0.183164	1.4461e-20
MT2A	0.182537	0.00164224
CORO1A	0.181329	9.27003e-18
PAG1	0.179214	1.07623e-28
RASAL3	0.179111	8.30242e-21
CLEC2B	0.178779	6.55408e-16
MYL12B	0.176513	3.42938e-21
PHTF2	0.175485	8.09377e-43
CD40LG	0.174593	4.10346e-140
LPCAT4	0.1738	2.82654e-33
ENTPD1	0.173561	1.42969e-64
SERF2	0.172302	3.17173e-21
TMEM167A	0.17216	7.9583e-36
RHOC	0.170647	1.12807e-22
FYB1	0.170599	5.82755e-15
NBL1	0.170594	3.33695e-62
IFI27L2	0.169895	1.59821e-21
NCF4	0.169398	1.45632e-101
CD69	0.169247	8.28021e-08
UBALD2	0.168176	1.21368e-14
ICAM3	0.167905	8.89567e-17
LCP1	0.16787	4.05366e-13
PLEC	0.167819	2.09425e-22
HMGB1	0.167558	5.9588e-24
TMEM59	0.167069	2.37452e-16
SLAMF1	0.166544	2.38168e-47
RBL2	0.16574	3.78833e-11
ARPC2	0.164517	4.1925e-17
LINC02694	0.164024	1.11002e-147
TMSB4X	0.163484	1.98071e-33
PTPN7	0.16329	1.05185e-22
TMEM14C	0.163036	5.02917e-32
CALM1	0.162921	5.77636e-15
CHN1	0.161969	1.70517e-95
RGS9	0.161748	6.28897e-95
CCDC107	0.161323	2.67489e-20
HMOX2	0.160733	1.11321e-24
SSBP4	0.160662	2.15196e-17
ATP5MD	0.16061	5.93535e-14
RABAC1	0.160609	3.32688e-14
RHOB	0.159964	2.24662e-16
TPM3	0.159513	2.16348e-13
TBCB	0.159476	6.58867e-15
THEMIS	0.159063	9.85288e-23
BCL2L11	0.158339	1.74779e-27
SLC1A5	0.158215	2.17285e-74
PDE4D	0.157614	2.14684e-21
SYTL2	0.157	1.83876e-26
SNX9	0.15616	1.00164e-30
NDFIP2	0.15594	1.10813e-68
MAF	0.155233	3.17179e-32
SRI	0.154902	1.40984e-12
CORO1B	0.154602	6.80104e-16
PTTG1	0.154587	1.90227e-38
WDR1	0.152748	4.79385e-13
TMX4	0.152519	1.94948e-19
DSTN	0.15131	3.17845e-18
NIBAN1	0.151098	9.29624e-13
ANXA6	0.150343	4.04165e-14
RGS1	0.149202	1.35006e-16
PTPN22	0.148415	2.00933e-16
MSN	0.148394	3.05064e-08
VDAC1	0.148385	3.68752e-20
ATP2B4	0.147988	2.83877e-15
METTL9	0.14772	2.30777e-17
PPIB	0.147597	2.13695e-10
TNFRSF25	0.147283	3.4585e-35
ACAA2	0.146853	5.28385e-22
ATP5F1E	0.146679	3.42869e-18
TNFSF12	0.146546	1.52599e-19
COX6C	0.146493	4.39673e-12
SEM1	0.146366	6.72837e-13
ZNF683	0.146205	4.77793e-16
ACTR3	0.145832	2.36972e-09
TLN1	0.145462	1.55597e-12
MIF	0.145412	1.65133e-05
RAC2	0.144383	1.33788e-10
CELF2	0.144141	1.92384e-11
ITGB7	0.143572	1.6081e-10
IKZF3	0.143482	2.62117e-13
DYNLL1	0.143245	6.45837e-11
HPGD	0.143125	4.3671e-41
ARPC5	0.143076	2.05284e-11
ADAM19	0.142914	1.27368e-85
DAD1	0.14228	9.9556e-08
ETV1	0.142195	1.27833e-99
DIAPH1	0.142187	1.45505e-14
NDUFA13	0.14216	1.59519e-11
TGFB1	0.141987	1.76466e-09
EFHD2	0.14125	1.68052e-14
APBB1IP	0.140355	5.06407e-12
SMARCA2	0.140329	2.92069e-11
STK17B	0.139754	1.40884e-08
PSMA6	0.139602	3.28348e-12
ARHGEF6	0.138832	1.4623e-18
CD3G	0.138715	3.36093e-11
MIR4435-2HG	0.13858	7.11046e-23
PDIA6	0.138271	1.67447e-13
TSC22D3	0.138215	6.10009e-05
C4orf48	0.137432	3.18687e-15
PTPRCAP	0.137375	3.01876e-10
SLF1	0.137363	4.26056e-21
HOPX	0.136919	1.57804e-08
SEPTIN1	0.136907	6.9642e-09
RNF167	0.136863	2.3807e-15
TANK	0.13681	1.11701e-18
CD3E	0.136675	1.31891e-12
DHRS7	0.13615	3.60376e-13
ERN1	0.135515	8.20498e-13
REEP5	0.135254	3.65053e-08
CCDC167	0.135055	1.0743e-14
ATP5PF	0.134971	1.47945e-09
SYTL1	0.134877	2.6459e-08
DBI	0.134297	2.25827e-10
ALDOA	0.134173	2.79984e-06
ARL3	0.134141	1.64704e-43
CMTM6	0.134053	8.3549e-14
DEK	0.13374	1.10296e-11
TESC	0.133207	1.14976e-32
IFITM3	0.133205	1.58268e-11
OST4	0.133074	5.584e-07
IFI44	0.133063	2.50803e-30
ATP5PB	0.133042	1.17772e-08
PPM1M	0.13303	3.56989e-18
SH3KBP1	0.132884	1.21604e-06
TOX2	0.132693	7.33048e-103
TMBIM6	0.132015	1.46828e-07
CDK2AP2	0.131401	1.43173e-12
STOM	0.131294	8.19418e-09
VOPP1	0.131062	2.61287e-19
CALR	0.130193	0.000386379
MYH9	0.129911	0.000298705
RBMS1	0.129883	2.04896e-11
COX8A	0.128723	1.61448e-07
AGTRAP	0.128719	2.3236e-26
TBC1D10C	0.128391	1.01962e-08
SIT1	0.127929	2.71168e-10
STK24	0.127459	7.09434e-10
CD58	0.127093	5.46289e-13
SPCS2	0.126897	4.03424e-08
APOBEC3H	0.126882	2.71511e-13
CLECL1	0.126806	2.16459e-65
PARK7	0.126806	1.06963e-08
LDHA	0.126511	1.57796e-05
SNX6	0.126144	1.84236e-09
PREX1	0.125615	4.89998e-10
VAMP8	0.125432	2.99552e-10
CAPNS1	0.12487	2.31073e-06
CTSC	0.124601	5.38436e-09
CCNH	0.124427	9.25635e-09
ATF7IP2	0.124221	3.74135e-14
INPP4B	0.124062	8.08946e-14
RNF187	0.123903	2.19578e-13
SRP9	0.123778	1.1603e-08
SLC9A3R1	0.123642	3.1128e-07
TMEM50A	0.123433	5.48314e-07
CLSTN3	0.122958	9.66504e-17
MZT2A	0.12294	7.79033e-09
AC243960.1	0.122911	1.47862e-17
CD6	0.122864	4.45139e-08
ARHGEF12	0.122783	1.20443e-51
REEP3	0.122517	1.7872e-32
TRIB2	0.122284	1.19839e-30
PSMB3	0.122204	7.90905e-07
ARF6	0.121546	2.87572e-07
TNFSF10	0.120781	1.87894e-20
PIK3IP1	0.120713	9.73858e-08
SELENOT	0.120622	1.41883e-10
ARF5	0.120515	5.21776e-06
ARPC4	0.120181	1.01807e-06
UQCR11	0.119942	1.12868e-05
NAP1L4	0.119531	0.000131584
RPS27L	0.119485	0.000530602
TUBA4A	0.119295	2.73119e-11
C17orf49	0.11904	5.75997e-06
TMBIM4	0.118753	4.32228e-07
SEPTIN11	0.118735	1.60262e-17
SNRPB2	0.118146	2.09328e-06
NEDD8	0.118139	2.4913e-05
SIRPG	0.118137	1.11723e-08
MT-CYB	0.118025	0.0115535
GNB2	0.118022	9.1434e-08
RAPGEF6	0.117858	5.94943e-13
MFSD10	0.117691	2.10887e-10
MICOS10	0.117607	3.77302e-05
NDUFB2	0.117448	0.00073973
COMMD8	0.117095	1.78388e-12
ARPC3	0.117023	2.63897e-08
FAM107B	0.116589	8.72266e-07
ANAPC16	0.116461	2.18324e-05
DDIT4	0.116183	0.000196575
ACTR2	0.116079	1.70402e-05
LAT	0.11497	1.25251e-05
GSTK1	0.114951	5.72518e-06
CTSB	0.114574	1.91259e-17
TWF2	0.114498	1.94019e-10
NDUFA11	0.114332	0.000100098
UBE2D2	0.113748	2.82361e-06
MOSPD3	0.113492	7.79981e-17
SRP14	0.113226	6.48447e-08
PPP1CA	0.112834	0.000282654
POMP	0.112699	3.38037e-05
LMNA	0.112598	5.54985e-13
RAB8B	0.112325	4.98754e-14
SEL1L3	0.111844	7.72532e-17
ELOB	0.110519	2.12294e-08
FNBP1	0.110429	5.71866e-05
NOP10	0.110263	2.27094e-08
BRK1	0.110208	7.24431e-06
ICOS	0.110122	9.05257e-18
OXNAD1	0.10855	7.48896e-08
MGAT4A	0.10854	0.000556718
RNASEK	0.108451	0.0027998
ELK3	0.108446	1.13138e-22
PNP	0.107694	1.00243e-18
COX6A1	0.107544	0.000153622
TCIRG1	0.107085	1.11511e-07
MDFIC	0.106636	5.48327e-09
SELPLG	0.105929	5.62334e-05
HNRNPLL	0.105558	3.20442e-10
ARRB2	0.105257	0.000116269
POLR2L	0.105036	5.36839e-05
MVP	0.104869	2.00116e-06
UBE2L3	0.104723	1.85258e-06
GDI2	0.104196	2.24342e-05
GPRIN3	0.104178	2.53607e-08
LCK	0.103177	3.31992e-05
PBXIP1	0.102997	3.45042e-06
HMGB2	0.102357	6.12545e-06
H2AFZ	0.101134	0.00308833
TEX264	0.100863	6.78442e-06
TMEM120A	0.100792	4.54151e-16
PDIA3	0.10064	0.00351707
EVI2B	0.100611	4.5821e-05
PLEKHO1	0.100248	6.36079e-08
MIS18BP1	0.10008	3.20478e-07
NFIL3	0.10002	1.86935e-26
IKZF2	-0.101578	6.10173e-10
BEX2	-0.105149	8.46332e-17
MT-ND1	-0.106103	4.60324e-05
ICAM2	-0.10748	2.71915e-16
SH2D1A	-0.107595	0.000398299
GRK6	-0.10884	3.52434e-08
SATB1	-0.111661	5.14858e-15
FLOT1	-0.111718	2.67352e-13
DDX6	-0.115469	4.13603e-06
LSR	-0.115506	1.33852e-13
SF1	-0.116091	2.82743e-06
ABLIM1	-0.117855	6.92658e-09
RPS19	-0.118039	8.33719e-16
PDE3B	-0.118171	3.71117e-09
PFDN5	-0.118672	5.08288e-10
CD8B	-0.119781	0.0264353
CDC42SE2	-0.120094	2.205e-07
MRPL10	-0.120293	4.98718e-12
ADD3	-0.12059	1.96143e-09
BTG1	-0.120966	0.000899532
UBA52	-0.120971	5.85609e-12
DENND2D	-0.121163	1.73344e-10
SLC25A6	-0.122369	3.99031e-05
RBM38	-0.124534	1.81898e-07
NACA	-0.124649	4.78573e-14
MYC	-0.125459	1.99111e-09
GIMAP5	-0.125599	9.25091e-10
ATM	-0.126311	5.46507e-10
SNHG8	-0.126383	6.81348e-08
LINC00861	-0.128523	1.65785e-13
SIPA1	-0.128524	1.63629e-11
SMCHD1	-0.128669	3.8728e-05
APMAP	-0.128738	4.2906e-11
CCL4	-0.128743	2.27191e-08
ISG20	-0.129651	1.17712e-06
TC2N	-0.131589	3.23899e-10
RPL12	-0.131651	5.67436e-12
SRRM2	-0.1324	3.31001e-07
RPS4Y1	-0.133147	0.00184175
EEF1D	-0.133891	2.69591e-14
PRKCB	-0.135127	1.55717e-14
PECAM1	-0.136487	2.64488e-16
EPB41	-0.136513	9.95681e-12
TPT1	-0.138542	1.12685e-12
AUTS2	-0.139642	3.46911e-17
UPP1	-0.142704	2.14578e-12
SYNE2	-0.143637	6.25583e-08
TRAV1-2	-0.143945	1.35006e-15
GIMAP4	-0.144875	3.17255e-11
CD55	-0.145155	7.78121e-19
RUNX3	-0.145353	7.25776e-15
MCUB	-0.150004	2.35975e-14
NUCB2	-0.151388	1.57256e-13
CDKN2D	-0.151773	7.37598e-14
CNN2	-0.152434	1.1739e-09
RPL4	-0.152771	2.0706e-12
SLAMF7	-0.152809	1.70082e-26
CD81	-0.15435	5.88563e-11
S1PR1	-0.157474	5.21889e-24
RPL6	-0.157648	1.27072e-25
PLEK	-0.158294	6.05472e-27
C1orf21	-0.159552	9.41297e-38
RPL35	-0.159751	5.69415e-20
PCED1B-AS1	-0.160102	1.21965e-08
GZMM	-0.160242	1.25813e-07
MALAT1	-0.160526	1.323e-11
YBX3	-0.163773	2.15647e-23
KLRD1	-0.16422	4.83133e-13
RACK1	-0.166071	2.32816e-19
RPL7	-0.167583	3.2325e-13
RPL22	-0.168665	4.77575e-16
EOMES	-0.169192	3.06948e-29
RPS24	-0.170416	2.76508e-37
RASA3	-0.171111	3.8485e-26
PITPNC1	-0.17369	1.17459e-20
CXCR4	-0.173974	2.13377e-09
PTGER2	-0.174647	9.23641e-24
EEF2	-0.174993	1.09813e-13
SNHG29	-0.175427	1.41694e-11
ZFP36L2	-0.175608	2.25061e-12
RPL24	-0.176128	4.247e-28
NOP53	-0.178757	3.7112e-18
LYST	-0.179055	3.34402e-16
RPL15	-0.180217	5.01086e-29
RPS11	-0.184165	1.78403e-18
CD7	-0.184871	3.85428e-13
GAS5	-0.18976	6.23113e-18
ZFAS1	-0.194152	5.7367e-19
CCR7	-0.194466	1.0607e-33
NOSIP	-0.19504	1.07134e-14
RPL27	-0.195898	6.21364e-26
ARL4C	-0.196286	2.76836e-16
PPP2R5C	-0.198223	2.30439e-19
RPS20	-0.199075	5.18773e-19
RIPOR2	-0.200003	3.26665e-27
RPL31	-0.200437	3.07861e-24
RPSA	-0.202054	4.90615e-32
RPS27A	-0.204556	6.36345e-49
LEF1	-0.211467	6.46321e-24
LIMD2	-0.214358	9.63723e-21
RPL37A	-0.214494	5.08069e-39
RPS4X	-0.215761	1.29788e-40
RPL11	-0.216516	6.48705e-53
RPS15	-0.219153	6.13799e-62
AOAH	-0.219409	1.21071e-28
FAU	-0.219474	3.9258e-57
RPL26	-0.220076	2.44372e-61
RPL10	-0.221537	5.54634e-62
RPL8	-0.223635	1.51534e-41
CD27	-0.224726	6.14916e-31
RPL14	-0.229084	2.26947e-52
RPL17	-0.231846	1.97082e-46
P2RY8	-0.233441	5.73247e-39
RPL41	-0.234083	7.73091e-86
RPL18A	-0.234261	4.34345e-52
RPS26	-0.234362	3.78636e-48
SNHG6	-0.235569	5.1371e-27
EEF1G	-0.242854	5.7939e-27
RPL18	-0.243252	3.14348e-62
RPL38	-0.244289	2.80251e-35
RPL28	-0.245195	2.91329e-89
DNAJB1	-0.245517	1.04279e-23
IL7R	-0.245819	0.00803769
RPL35A	-0.24723	4.87425e-62
RPS7	-0.251057	3.6972e-76
RPL10A	-0.259093	1.74971e-47
FYN	-0.259093	3.04838e-23
HIST1H4C	-0.260327	3.07304e-06
RPL36	-0.261852	1.93127e-62
KLF3	-0.262005	8.23877e-58
RPL21	-0.265695	8.89341e-58
RPL37	-0.266306	1.44715e-80
ZFP36	-0.269833	6.69194e-25
RPL7A	-0.274615	1.22172e-88
RPL34	-0.276095	1.91176e-72
RPL36A	-0.276304	1.94585e-46
CLDND1	-0.277831	4.14423e-31
RPL19	-0.27851	3.3733e-82
RPS16	-0.279161	1.43746e-56
RPLP0	-0.279279	6.6649e-38
SAMD3	-0.282382	3.09867e-55
RPL27A	-0.284606	5.2131e-37
EEF1A1	-0.286437	1.25699e-90
RPS9	-0.286998	1.40434e-56
RPS29	-0.289233	2.13655e-72
RPL9	-0.295685	1.09177e-61
RPL29	-0.296713	1.31902e-77
RPL13A	-0.300912	4.42656e-50
EEF1B2	-0.30453	6.56558e-44
RPS28	-0.306357	1.53461e-112
RPLP2	-0.308056	1.01407e-85
FCMR	-0.31144	7.03268e-62
RPS25	-0.31193	5.5189e-94
RPL39	-0.314693	6.19847e-98
RPS13	-0.321372	5.0866e-81
RPL5	-0.329049	6.50497e-80
RPS2	-0.329269	8.26959e-79
RPS5	-0.330156	2.92151e-73
RPS21	-0.33174	4.11792e-111
RPS8	-0.332474	6.75752e-96
KLRG1	-0.332869	2.47619e-64
RPS6	-0.333551	2.22589e-86
RPL30	-0.337552	5.52717e-134
RPS3A	-0.338338	1.39071e-99
RPL32	-0.353525	7.27671e-120
RPL23A	-0.353988	1.04888e-115
RPS3	-0.356739	9.44182e-143
RPS14	-0.360414	9.94944e-138
RPS23	-0.362098	1.0639e-131
RPS15A	-0.367172	3.09241e-183
LYAR	-0.370297	4.43274e-89
LITAF	-0.37227	7.65128e-77
RPS18	-0.374012	9.4781e-112
RPS27	-0.374263	2.76675e-186
CMC1	-0.407739	5.5491e-49
PABPC1	-0.41823	3.10598e-59
RPL13	-0.424168	6.56613e-164
RPL3	-0.43462	6.39317e-134
RPS12	-0.437155	2.26197e-176
PIK3R1	-0.444434	2.26511e-78
SELL	-0.448972	1.08663e-57
CCL5	-0.49149	2.69202e-99
DUSP2	-0.540079	1.90982e-104
TCF7	-0.54514	1.32437e-140
CST7	-0.597704	1.55388e-114
KLF2	-0.613053	3.7619e-135
NKG7	-0.821735	3.25762e-182
GZMK	-1.05166	6.39516e-285

## Sheet: DE Cluster 6 vs Cluster 4
	avg_log2FC	p_val_adj
KLRB1	1.67485	1.54866e-294
S100A4	0.901442	2.60186e-132
LTB	0.65372	5.75579e-42
S100A6	0.632581	1.10142e-72
NFKBIA	0.590053	2.83356e-78
CAPG	0.560214	1.27214e-86
CXCR6	0.555037	7.96362e-86
LINC01871	0.534155	2.00207e-69
TRBV7-9	0.53305	4.14071e-06
ZFP36L1	0.520754	2.18674e-56
CD52	0.511601	7.67873e-73
IL7R	0.495859	4.08759e-40
RBPJ	0.4717	6.58939e-71
HOPX	0.435827	1.82896e-77
CTSH	0.425473	3.05194e-107
FKBP11	0.410246	3.14976e-67
ANXA1	0.406395	1.85412e-36
TIMP1	0.399806	1.63633e-78
TRAV21	0.391855	2.34899e-15
RORA	0.38859	1.97405e-71
ZNF683	0.372572	4.38088e-32
FKBP5	0.366747	8.75184e-31
GLUL	0.362583	9.30959e-52
BHLHE40	0.345843	1.54367e-44
FXYD5	0.345423	2.68915e-37
JAML	0.343957	1.48108e-38
PRDM1	0.331736	1.51859e-27
SH3BGRL3	0.327189	1.22409e-34
CKLF	0.323538	1.57945e-26
CD96	0.32151	3.04005e-30
S100A11	0.320221	7.57652e-24
VIM	0.31888	6.61651e-25
ID2	0.313254	4.09016e-33
LINC00892	0.310599	1.59656e-64
SPOCK2	0.309164	2.23345e-25
SAP30	0.301068	6.88302e-16
LGALS3	0.295928	1.91693e-20
AHNAK	0.291252	3.68916e-15
ERN1	0.282041	1.90017e-32
NCR3	0.281065	6.87015e-31
ARL6IP5	0.274116	5.02645e-22
ITM2B	0.27128	1.06803e-25
EVL	0.268599	7.40147e-19
LAPTM5	0.268264	1.55471e-22
RPLP1	0.267944	1.87815e-39
UBXN11	0.267083	1.07509e-26
PRNP	0.266654	5.90833e-36
TGFB1	0.265958	4.92727e-21
PTGER4	0.263812	1.22039e-32
ACTB	0.260786	2.26678e-11
MGAT4A	0.260475	3.47221e-26
ANKRD28	0.259458	2.36796e-36
KLF6	0.258596	5.18687e-17
FOS	0.257537	4.95858e-12
LDHA	0.254627	9.65049e-17
CTSD	0.254283	2.30261e-21
TMEM173	0.254179	2.19953e-29
ALOX5AP	0.254144	6.34481e-15
YWHAQ	0.248562	2.91154e-20
TOB1	0.246698	2.8432e-16
OSTF1	0.243382	1.34466e-19
TNFRSF18	0.238949	4.34159e-40
CCNH	0.238942	9.65714e-23
CD2	0.238692	8.30115e-17
LMO4	0.237109	2.13961e-41
CCR6	0.234644	1.15292e-53
TNFAIP3	0.232139	4.18035e-12
ZNRF1	0.231869	5.45003e-41
PGK1	0.231829	3.8343e-15
ENO1	0.230056	3.15157e-08
IL6ST	0.221952	1.99183e-13
JUN	0.221762	2.76518e-07
SRGN	0.221308	1.60097e-10
ANXA2	0.21907	1.81707e-09
CD53	0.218607	1.25658e-12
RAP1B	0.218198	1.9041e-12
CEBPD	0.217975	9.94708e-24
RUNX2	0.21661	1.75317e-36
IFITM2	0.211961	3.71927e-12
TPI1	0.210822	5.40476e-07
MT-CYB	0.210529	9.8783e-10
GLIPR1	0.210348	4.08842e-13
PKM	0.209057	7.08016e-07
TXN	0.207745	2.32324e-08
IL2RG	0.207178	1.85244e-11
EMB	0.207077	6.19824e-09
CD99	0.206028	5.34039e-10
NBL1	0.205552	6.20898e-38
CD82	0.202681	1.07409e-11
TPT1	0.20221	8.66426e-21
UBALD2	0.201537	9.17192e-11
TPM4	0.198013	3.49979e-15
IVNS1ABP	0.198008	1.10429e-15
MT-ATP8	0.197762	6.05034e-10
KDSR	0.195802	5.06656e-20
ITGAE	0.195665	2.89506e-09
FAM107B	0.195029	3.01663e-12
ACTN4	0.193851	4.46744e-09
TMEM14C	0.191481	3.42883e-23
BATF	0.191448	8.31484e-10
PLP2	0.190667	9.24294e-11
ABRACL	0.189648	1.8946e-07
CD40LG	0.186739	8.90138e-41
GATA3	0.186287	1.89386e-07
TNFRSF25	0.18454	4.10893e-24
PDE4D	0.183653	1.10757e-12
CD63	0.18123	1.01698e-09
ITM2C	0.181216	3.71627e-12
TMEM123	0.180626	1.16767e-12
IL32	0.180091	6.84813e-06
MIF	0.179637	1.51704e-07
TGFBR2	0.17851	2.57781e-14
RBL2	0.177258	4.95598e-07
ACTG1	0.177004	0.000169252
CITED2	0.176231	5.25608e-08
TXNIP	0.175998	0.0176964
METTL9	0.173338	4.05217e-14
CCDC107	0.17037	4.30319e-11
ATF7IP2	0.169857	3.92702e-15
RBMS1	0.167422	4.7079e-10
STOM	0.167119	4.30102e-09
AHR	0.166804	1.09864e-15
DPP4	0.1649	5.95654e-37
CD226	0.164475	3.78736e-18
DDIT4	0.164075	1.81687e-08
LST1	0.162379	1.42715e-29
CALM1	0.1594	6.27558e-07
TMEM167A	0.159307	1.22894e-11
OXNAD1	0.158672	7.74859e-12
HPGD	0.157954	2.18403e-22
MYL6	0.156968	2.0665e-05
CDC42EP3	0.15621	5.52573e-13
TYMP	0.154287	2.18785e-05
C4orf48	0.154222	2.13022e-09
MYL12A	0.153477	8.04204e-08
PREX1	0.153373	2.11825e-08
SNX9	0.152825	1.1579e-13
DSTN	0.152611	2.11133e-09
PIM1	0.152567	2.22616e-11
RPLP0	0.151528	0.00217506
SYTL2	0.149877	2.92912e-09
MT-CO2	0.149201	5.36484e-08
AQP3	0.148602	5.06026e-15
LPXN	0.14787	1.69711e-06
RAPGEF6	0.147291	5.43955e-11
GAPDH	0.146485	0.00462483
PERP	0.146276	1.0659e-21
BCL2L11	0.145696	1.14483e-09
TSPO	0.145692	0.000506406
YWHAH	0.144319	7.77183e-07
MT-CO3	0.144195	4.76207e-07
NCF4	0.143734	4.20214e-20
PIK3IP1	0.142576	1.8892e-06
ARHGEF6	0.139721	2.30201e-09
PEBP1	0.138748	4.68224e-06
AGTRAP	0.13838	7.22018e-15
PHLDA1	0.138259	8.42655e-08
STK17B	0.137654	0.000223024
REEP3	0.137394	1.34441e-17
PTPN22	0.136797	1.25785e-06
CERK	0.136077	1.66323e-13
PARP8	0.135337	7.78912e-06
CMTM6	0.135302	5.01157e-05
ADAM19	0.13435	7.43885e-21
GPRIN3	0.134218	5.72062e-08
SLC1A5	0.133272	9.40383e-15
TMED2	0.133075	0.000114705
EFHD2	0.132839	0.000337236
MT-CO1	0.13135	6.67783e-06
GPR65	0.131349	1.14859e-08
SLC2A3	0.131288	2.99389e-05
LCP1	0.130314	0.0330406
BST2	0.130285	0.00860742
SLAMF1	0.130119	1.3367e-10
SNX6	0.13001	0.000273925
DYNLT3	0.129958	6.41261e-12
LPCAT4	0.128603	6.03544e-07
DIAPH1	0.127772	3.59424e-06
CELF2	0.127078	6.35835e-05
SEPTIN11	0.126175	7.02249e-09
STK24	0.126106	0.000493584
ARNTL	0.125218	2.78691e-18
RHOA	0.1251	0.013434
PGAM1	0.124897	0.0216852
XBP1	0.124347	1.0006e-05
DHRS7	0.123897	0.000241963
MICOS10	0.123828	0.00204517
ELK3	0.12371	2.22919e-13
IGFLR1	0.123229	1.11513e-05
FURIN	0.123151	1.19074e-14
CIRBP	0.122507	0.0148913
PRDX2	0.121188	0.000484543
RGS9	0.120847	1.75548e-15
TRIB2	0.120847	2.14521e-11
NR3C1	0.119788	0.0131532
H3F3A	0.119012	0.00154409
VDAC1	0.118166	5.43118e-06
PHTF2	0.117994	3.22537e-06
TAGLN2	0.117871	0.0472594
SEPTIN9	0.117026	0.0392259
TIFA	0.116935	1.68728e-07
HNRNPUL1	0.116592	0.0226599
ACAA2	0.115227	5.93693e-05
RPS6KA3	0.114588	2.62572e-05
ERO1A	0.114158	2.41288e-07
LCP2	0.113868	0.0110922
DEK	0.113703	0.026099
NDFIP1	0.113181	0.000762057
ESYT2	0.112755	5.95828e-07
SYTL1	0.112727	0.0185148
ARHGEF12	0.112307	4.2298e-12
PAG1	0.111997	0.00218524
HMOX2	0.11164	0.000651052
ADSS	0.110753	4.37929e-05
SKAP1	0.109722	0.0018517
KDM5B	0.109712	7.16764e-08
AC243960.1	0.109492	7.9089e-06
STN1	0.109455	8.64862e-08
LSP1	0.108903	0.0266014
SELENOT	0.108634	0.000580654
CTSB	0.108153	1.56206e-06
NFIL3	0.10767	3.33993e-12
SMARCA2	0.107211	0.0420356
OSTC	0.107193	0.0379516
ATP6V1G1	0.106908	0.00623895
PPIB	0.106792	0.048277
PTPN7	0.106567	0.00426455
GOLGA8B	0.106408	0.000146471
NMRK1	0.105733	3.53791e-06
FLT3LG	0.104998	0.00109281
TESC	0.10434	1.02556e-06
MAP2K1	0.104176	0.000256947
ANAPC16	0.104059	0.0284739
LINC02694	0.103518	3.09036e-10
IFI44	0.102568	3.45698e-06
MGAT5	0.102562	4.42548e-13
PBXIP1	0.101859	0.0146423
PCNX1	0.101808	0.000218267
PTPN1	0.101602	6.27187e-05
ARL3	0.100652	3.39569e-06
SIPA1L1	0.100128	4.69965e-08
RNH1	0.100065	0.0351174
DGKZ	-0.101055	0.0337658
RPS24	-0.102645	7.0757e-06
RASA3	-0.102851	1.05966e-05
DZIP3	-0.103003	0.00066755
SCAMP2	-0.104783	0.0149731
RPL5	-0.105446	0.0314269
AC243829.4	-0.107113	1.14081e-07
TRG-AS1	-0.10722	0.00063108
YBX3	-0.107253	2.20164e-05
RPL35A	-0.107393	0.000177841
FABP5	-0.108315	0.00113555
RPL13	-0.108589	0.0254921
HLA-DMB	-0.110664	3.49363e-06
CRTAM	-0.111026	6.43549e-10
RPL29	-0.111951	0.000330549
RPS5	-0.112688	0.0261227
MRPL10	-0.11526	4.78418e-05
TNFRSF9	-0.11672	5.333e-14
LINC01943	-0.120031	0.0069075
DENND2D	-0.120279	5.00807e-05
HLA-A	-0.121509	9.85975e-06
RPS15	-0.122022	1.42462e-08
GIMAP1	-0.122112	0.000575781
GRK6	-0.123553	0.000114434
WIPF1	-0.123773	0.032588
RPS12	-0.124164	3.50767e-08
RBM38	-0.124399	0.0111462
C12orf57	-0.124701	0.00126896
RPL24	-0.129627	5.23354e-07
ATP5F1E	-0.130165	0.002056
RPS14	-0.139086	3.55352e-09
P2RY8	-0.139189	2.18957e-06
CPNE2	-0.140211	5.70872e-12
F2R	-0.140609	1.29136e-06
CCL3	-0.141451	0.000155034
RPS29	-0.14342	8.39985e-07
RPS21	-0.145103	5.531e-10
VAMP2	-0.146348	0.000813937
LYAR	-0.146965	8.42609e-09
DRAIC	-0.147183	2.86984e-22
OAZ1	-0.147262	0.000960677
DTHD1	-0.147633	1.2848e-16
RPS23	-0.14858	2.08463e-10
RPS28	-0.149188	1.04143e-13
PRKCB	-0.149201	4.99748e-09
EEF1D	-0.149457	3.06065e-08
SUB1	-0.152265	0.000316695
RPL28	-0.153728	9.68222e-20
PASK	-0.154312	0.00120599
APMAP	-0.15439	1.81432e-07
GIMAP7	-0.154447	0.000163305
CARD16	-0.154667	4.2791e-05
SLAMF7	-0.155517	6.31856e-19
CTSC	-0.156835	0.00120005
ISG20	-0.159315	0.000243482
CCL4L2	-0.167123	7.51187e-12
RPS3	-0.167773	2.04633e-17
ZBTB38	-0.16822	3.53494e-11
RPL26	-0.169668	2.08827e-16
TCF7	-0.170575	7.29949e-07
FAU	-0.17131	1.38609e-17
GZMB	-0.1761	0.00366208
RPS25	-0.176895	2.23687e-15
ITGA4	-0.178251	0.000144115
RPL7A	-0.181307	1.18223e-20
PECAM1	-0.184582	1.24078e-16
PCED1B-AS1	-0.185743	9.10614e-06
RPL30	-0.186236	5.88618e-20
SH2D1A	-0.187698	2.48295e-10
PLEK	-0.194998	2.55164e-25
FYN	-0.196559	1.56406e-07
APOBEC3G	-0.198524	1.71659e-07
PRF1	-0.199559	4.14237e-06
LIMD2	-0.199592	3.42632e-09
RPS26	-0.202284	3.57327e-22
RPL23A	-0.204101	1.67333e-21
KLRG1	-0.204549	9.60161e-17
RPS7	-0.204942	4.49468e-25
CNN2	-0.205935	5.44253e-09
LIME1	-0.208613	3.01907e-07
EOMES	-0.209237	4.36313e-30
PLAAT4	-0.216325	1.98659e-11
TTN	-0.227722	1.58766e-17
FCMR	-0.245247	2.75622e-23
RPS27	-0.266779	1.47627e-52
GIMAP4	-0.267384	4.03404e-19
CLDND1	-0.27378	3.86793e-15
GZMA	-0.280909	5.87745e-13
TIGIT	-0.281602	3.44741e-22
CCL4	-0.282272	3.06054e-27
SELL	-0.288053	4.85707e-18
PIK3R1	-0.291467	3.92697e-23
CD81	-0.311272	8.78721e-31
LITAF	-0.321244	2.18181e-34
SAMD3	-0.327131	4.25794e-42
CXCL13	-0.336347	2.75067e-26
LYST	-0.347086	2.45617e-35
RPS15A	-0.356153	1.56368e-93
ITM2A	-0.366652	3.52875e-33
HLA-DQB1	-0.40155	3.07834e-34
HLA-DMA	-0.402912	1.17655e-49
KLF2	-0.407772	3.2916e-30
TRAV19	-0.449493	3.40838e-33
DUSP2	-0.46306	6.13644e-55
HLA-DQA2	-0.466928	1.17394e-66
CMC1	-0.472693	1.47826e-46
GZMH	-0.580148	4.31077e-62
HLA-DQA1	-0.586116	1.91881e-78
CD27	-0.61481	2.2516e-101
HLA-DPA1	-0.689766	5.73937e-89
HLA-DPB1	-0.70754	2.10594e-110
CST7	-0.715676	2.1547e-106
CCL5	-0.782931	2.28966e-103
HLA-DRB1	-0.797359	1.73122e-89
HLA-DRA	-0.879775	5.77005e-99
TRBV7-6	-0.923837	9.05695e-44
HLA-DRB5	-0.980651	1.07542e-122
CD74	-1.006	3.633e-131
NKG7	-1.05785	1.49258e-138
GZMK	-1.36677	1.35305e-243
